# Supplementary material for: Sex-specific gene expression in the mosquito Culex pipiens f. molestus in response to artificial light at night
Source: BMC Genomics. 2016 Jan 5;17:22. doi: 10.1186/s12864-015-2336-0 (PMC4700752; doi:10.1186/s12864-015-2336-0)
Supplement: Additional file 1: Table S1. — Spreadsheet listing all differentially expressed genes in males exposed to the ALAN treatment. Gene = gene ID; base Mean = the mean of the normalized counts for all samples;log2FoldChange = Log 2 fold change in expression low-light relative to control; lfcMLE = unshrunken maximum likelihood estimates of Log2 fold change in expression; lfcSE = Standard Error of log2FoldChange; Stat = Wald statisic; pvalue; padj = p value adjusted after Benjamini-Hochberg; Annotation = functional annotation of the gene; Domain(s) = Interpro domain annotations. Genes that are differentially expressed with an absolute fold change greater than 2 (FC > 2) are shown in bold. (XLS 65 kb) [file 12864_2015_2336_MOESM1_ESM.xls]

## Sheet: table_s1_male_DE_treatment
gene	baseMean	log2FoldChange	lfcMLE	lfcSE	stat	pvalue	padj	annotation	domain
CPIJ012906	24.2064	1.3062	-4.56779	0.218418	-5.98029	2.22738e-09	5.49663e-07	4-coumarate-CoA ligase 1	InterPro:IPR000873; UniProtKB-KW:KW-0436
CPIJ019209	849.405	1.10756	-1.40491	0.182864	-6.05674	1.38909e-09	3.73264e-07	NA	NA
CPIJ010238	245.401	0.931798	-1.44076	0.213819	-4.35787	1.31332e-05	0.0012807	NA	NA
CPIJ016535	23562.3	0.828675	-1.16373	0.202859	-4.08499	4.40788e-05	0.00367587	NA	NA
CPIJ016534	112601	0.819039	-1.2857	0.215382	-3.80273	0.00014311	0.0101793	NA	NA
CPIJ039694	144.64	0.816762	-1.12977	0.200113	-4.08152	4.47429e-05	0.00368497	NA	NA
CPIJ010237	57174.1	0.808267	-1.19148	0.209251	-3.86266	0.000112158	0.00830349	NA	NA
CPIJ008169	31252.3	0.785804	-1.05009	0.19448	-4.04055	5.33266e-05	0.00429883	NA	NA
CPIJ009964	102.444	0.750711	-1.04495	0.201264	-3.72998	0.000191495	0.0131566	NA	NA
CPIJ015806	82380.5	0.742324	-1.05811	0.205034	-3.62049	0.000294043	0.0189822	NA	NA
CPIJ013750	140.897	0.62524	-0.808482	0.187458	-3.33536	0.000851892	0.0451801	Delta(9)-desaturase	InterPro:IPR005804; UniProtKB-KW:KW-0275; UniProtKB-KW:KW-0812; UniProtKB-KW:KW-0560; InterPro:IPR015876
CPIJ004978	626.999	0.594615	-0.707793	0.164341	-3.61817	0.000296694	0.0189822	ATP-binding cassette sub-family A member 3	InterPro:IPR003593; UniProtKB-KW:KW-0547; InterPro:IPR003439; InterPro:IPR017871; UniProtKB-KW:KW-0067
CPIJ005213	1597.23	0.573879	-0.68259	0.164073	-3.4977	0.000469281	0.0285153	Alpha-glucosidase	InterPro:IPR006047; InterPro:IPR006589; InterPro:IPR015902; InterPro:IPR013781
CPIJ009455	746.828	0.466236	-0.521231	0.137716	-3.38548	0.00071054	0.0401489	Cryptochrome-1	UniProtKB:O77059; UniProtKB-KW:KW-0547; InterPro:IPR002081; InterPro:IPR005101; InterPro:IPR018394; UniProtKB-KW:KW-0539; UniProtKB-SubCell:SL-0191; UniProtKB-KW:KW-0963; UniProtKB-SubCell:SL-0086; UniProtKB-KW:KW-0804; UniProtKB-KW:KW-0805; UniProtKB-KW:KW-0600; UniProtKB-KW:KW-0157; UniProtKB-SubCell:SL-0198; UniProtKB-KW:KW-0090; UniProtKB-KW:KW-0716
CPIJ017519	1245.3	-0.387396	0.417487	0.115977	3.34029	0.000836902	0.044977	NA	NA
CPIJ015075	4520.76	-0.432909	0.476595	0.129396	3.34561	0.000821026	0.0445195	Heat shock protein 83	InterPro:IPR001404; InterPro:IPR003594; InterPro:IPR019805; UniProtKB-KW:KW-0346
CPIJ004613	756.876	-0.457152	0.50529	0.131662	3.47217	0.000516277	0.0307528	Importin subunit beta	InterPro:IPR001494; InterPro:IPR027140
CPIJ007153	745.221	-0.479249	0.539015	0.140737	3.40528	0.000660968	0.0377001	Carbamoyl-phosphate synthase large chain	InterPro:IPR005481; InterPro:IPR013815; InterPro:IPR002082; InterPro:IPR005479; InterPro:IPR011761; InterPro:IPR013816; InterPro:IPR006130; InterPro:IPR006131; InterPro:IPR006132; InterPro:IPR006274; InterPro:IPR005483; InterPro:IPR006275; InterPro:IPR011059; InterPro:IPR002195
CPIJ002096	2065.39	-0.482089	0.515192	0.109955	4.38443	1.1629e-05	0.00114324	Importin-7	UniProtKB-KW:KW-0539; InterPro:IPR001494; InterPro:IPR013713
CPIJ003399	681.581	-0.491865	0.541134	0.128987	3.8133	0.000137125	0.00992629	Peroxiredoxins	InterPro:IPR000866; InterPro:IPR019479
CPIJ005988	591.831	-0.508966	0.564787	0.133815	3.80351	0.000142661	0.0101793	Putative uncharacterized protein	InterPro:IPR001496
CPIJ003887	1983.04	-0.519501	0.560402	0.116649	4.45354	8.44654e-06	0.00089564	Putative uncharacterized protein	InterPro:IPR004301
CPIJ017792	314.182	-0.54322	0.638496	0.159752	3.40039	0.000672901	0.0382006	Serine protease	InterPro:IPR009003; InterPro:IPR001254; InterPro:IPR001314; UniProtKB-KW:KW-0645
CPIJ007634	1007.3	-0.544737	0.59984	0.129507	4.20624	2.59659e-05	0.00229182	Importin-11	UniProtKB-KW:KW-0539; InterPro:IPR001494
CPIJ005640	1477.93	-0.554011	0.604186	0.123733	4.47747	7.55322e-06	0.000808262	Heat shock protein 26	InterPro:IPR012273; UniProtKB-KW:KW-0346
CPIJ009638	1986.21	-0.556656	0.608447	0.125147	4.44803	8.66605e-06	0.00089564	Enolase-phosphatase E1	InterPro:IPR023943; UniProtKB-KW:KW-0539; UniProtKB-SubCell:SL-0191; UniProtKB-KW:KW-0963; UniProtKB-SubCell:SL-0086; InterPro:IPR006439; UniProtKB-KW:KW-0028; UniProtKB-KW:KW-0486; EC:3.1.3.77; UniProtKB-KW:KW-0378; UniPathway:UPA00904
CPIJ016122	301.519	-0.577356	0.700541	0.170649	3.38329	0.000716223	0.0402422	Putative uncharacterized protein	UniProtKB-KW:KW-0238; InterPro:IPR003316; UniProtKB-KW:KW-0539; UniProtKB-SubCell:SL-0191; InterPro:IPR015648; UniProtKB-KW:KW-0804; UniProtKB-KW:KW-0805
CPIJ004581	341.878	-0.586117	0.685229	0.157696	3.71675	0.000201798	0.0137087	Polyadenylate-binding protein 2	InterPro:IPR012677; InterPro:IPR000504
CPIJ002463	277.35	-0.591203	0.70075	0.162721	3.63324	0.000279882	0.0182937	Mlo2	InterPro:IPR003126
CPIJ014253	241.321	-0.595585	0.736156	0.17609	3.38229	0.000718849	0.0402422	NA	NA
CPIJ002123	210.844	-0.596373	0.732494	0.174274	3.42204	0.000621539	0.03596	Rsl1d1 protein	InterPro:IPR016094
CPIJ005064	2138.1	-0.596632	0.662471	0.134124	4.44836	8.65298e-06	0.00089564	Alpha-amylase	InterPro:IPR006046; InterPro:IPR006047; InterPro:IPR006048; InterPro:IPR006589; InterPro:IPR015902; InterPro:IPR013781; UniProtKB-KW:KW-0326; UniProtKB-KW:KW-0378
CPIJ011350	1314.26	-0.598884	0.661685	0.131402	4.55766	5.17257e-06	0.000573824	NA	NA
CPIJ014023	178.571	-0.60154	0.752585	0.17939	3.35326	0.000798662	0.0438974	Putative uncharacterized protein	InterPro:IPR012677; InterPro:IPR000504
CPIJ008622	269.793	-0.607135	0.756092	0.178259	3.40591	0.000659436	0.0377001	Chromosome-associated kinesin KIF4A	UniProtKB-KW:KW-0547; InterPro:IPR001752; InterPro:IPR019821; InterPro:IPR027640; UniProtKB-KW:KW-0067; UniProtKB-KW:KW-0493; InterPro:IPR025901
CPIJ005163	1130.06	-0.621556	0.678364	0.124212	5.00398	5.61583e-07	7.98902e-05	Putative uncharacterized protein	InterPro:IPR002698
CPIJ003353	627.213	-0.624276	0.690546	0.132022	4.72857	2.26106e-06	0.000270935	NA	NA
CPIJ003093	462.321	-0.628491	0.719818	0.149174	4.21313	2.5186e-05	0.00223933	NA	NA
CPIJ014315	344.544	-0.63012	0.818369	0.188593	3.34117	0.000834275	0.044977	G2/mitotic-specific cyclin-B3	InterPro:IPR014400; InterPro:IPR015452; InterPro:IPR004367; UniProtKB-KW:KW-0131; UniProtKB-KW:KW-0132
CPIJ011427	462.455	-0.637409	0.736293	0.152862	4.16983	3.04832e-05	0.00261421	NA	NA
CPIJ010001	334.273	-0.640753	0.768438	0.166828	3.84079	0.000122638	0.00898753	tRNA methyltransferase	UniProtKB-KW:KW-0489; InterPro:IPR023270; UniProtKB-KW:KW-0808
CPIJ009378	1356.16	-0.643561	0.741619	0.151861	4.23782	2.257e-05	0.00203669	FK506-binding protein	InterPro:IPR026257; EC:5.2.1.8; UniProtKB-KW:KW-0697; InterPro:IPR001179; UniProtKB-KW:KW-0413
CPIJ000355	585.949	-0.646519	0.720439	0.135992	4.7541	1.99331e-06	0.000243465	NA	NA
CPIJ014566	1544.29	-0.646818	0.695082	0.113985	5.67461	1.39005e-08	3.05608e-06	NA	NA
CPIJ015488	842.221	-0.647699	0.708496	0.125586	5.15741	2.50387e-07	3.93205e-05	Sigma DNA polymerase	InterPro:IPR002934
CPIJ007234	429.975	-0.655145	0.748886	0.148286	4.41812	9.95625e-06	0.00100326	AdoMet-dependent rRNA methyltransferase spb1	InterPro:IPR015507; InterPro:IPR012920; InterPro:IPR002877; UniProtKB-KW:KW-0489; InterPro:IPR028589; UniProtKB-KW:KW-0808
CPIJ007630	919.122	-0.65831	0.723094	0.128038	5.14152	2.7253e-07	4.22491e-05	DNA polymerase v	InterPro:IPR007015
CPIJ010594	343.888	-0.659076	0.851111	0.1873	3.51883	0.000433449	0.0267412	NA	NA
CPIJ010459	156.653	-0.660314	0.851767	0.186942	3.53219	0.000412139	0.0255568	NA	NA
CPIJ002284	160.147	-0.66375	0.909201	0.198893	3.33722	0.000846218	0.0451064	Dappled	InterPro:IPR000315
CPIJ010325	928.976	-0.673112	0.819222	0.171618	3.92214	8.7765e-05	0.00675958	Putative uncharacterized protein	InterPro:IPR011009
CPIJ012753	173.506	-0.676671	0.945912	0.202016	3.34959	0.000809299	0.0442807	Cysteine synthase	InterPro:IPR005857; InterPro:IPR001216; InterPro:IPR000644
CPIJ000058	126.145	-0.68513	0.941549	0.199292	3.43781	0.000586432	0.034423	Receptor protein tyrosine kinase	UniProtKB-KW:KW-0547; InterPro:IPR000719; InterPro:IPR001245; InterPro:IPR008266; InterPro:IPR020635; UniProtKB-KW:KW-0829; InterPro:IPR017441; UniProtKB-KW:KW-0067; UniProtKB-KW:KW-0418; UniProtKB-KW:KW-0808; InterPro:IPR011009
CPIJ008480	12.6453	-0.685961	3.2626	0.196351	3.49354	0.000476653	0.0288184	Mitotic spindle checkpoint component mad2	InterPro:IPR027097
CPIJ004516	724.936	-0.686226	0.841101	0.173724	3.9501	7.81184e-05	0.00607079	Facilitated trehalose transporter CPIJ004516	InterPro:IPR005829; UniProtKB:Q7PIR5; UniProtKB-KW:KW-1003; UniProtKB-SubCell:SL-0039; UniProtKB-KW:KW-0813; UniProtKB-KW:KW-0762; InterPro:IPR003663; UniProtKB-KW:KW-0472; InterPro:IPR005828; UniProtKB-KW:KW-0812
CPIJ012353	270.727	-0.686923	0.847662	0.17564	3.91097	9.19272e-05	0.00703534	Putative uncharacterized protein	InterPro:IPR007087
CPIJ000795	182.026	-0.690836	0.986317	0.205035	3.36936	0.000753442	0.0419844	H/ACA ribonucleoprotein complex subunit 4	InterPro:IPR020103; InterPro:IPR002478; InterPro:IPR004521; InterPro:IPR002501; InterPro:IPR004802; UniProtKB-KW:KW-0543; UniProtKB-KW:KW-0687
CPIJ010324	412.949	-0.694422	0.795675	0.149387	4.64848	3.34396e-06	0.000385097	Putative uncharacterized protein	InterPro:IPR011009
CPIJ007556	94.8166	-0.69581	1.00703	0.206827	3.36422	0.000767609	0.0425777	Regulator of ribosome biosynthesis	InterPro:IPR007023
CPIJ017381	328.899	-0.714147	0.841946	0.160824	4.44054	8.97331e-06	0.000919536	Piwi	InterPro:IPR012337
CPIJ015785	506.963	-0.714282	1.02792	0.206318	3.46204	0.000536091	0.0317765	Transferrin	InterPro:IPR001156; InterPro:IPR018195
CPIJ000753	2332.16	-0.714283	0.765905	0.112418	6.35379	2.10067e-10	6.19544e-08	DEAD-box ATP-dependent RNA helicase 8	UniProtKB-KW:KW-0547; InterPro:IPR000629; InterPro:IPR001650; InterPro:IPR011545; UniProtKB-KW:KW-0347; UniProtKB-KW:KW-0067; UniProtKB-KW:KW-0378
CPIJ019873	73.647	-0.717688	1.1433	0.21625	3.31879	0.000904078	0.0477385	Mitochondrial brown fat uncoupling protein	UniProtKB-KW:KW-0813; InterPro:IPR002030; UniProtKB-KW:KW-0472; UniProtKB-KW:KW-0812
CPIJ017220	85.4081	-0.723207	1.18643	0.218316	3.31267	0.000924102	0.0485837	Myosin I	InterPro:IPR000467
CPIJ017795	137.094	-0.724413	1.09297	0.211608	3.42337	0.000618498	0.0359561	NA	NA
CPIJ008538	15.9113	-0.725307	2.59898	0.208609	3.47687	0.000507303	0.0303679	Cyclin d	InterPro:IPR004367
CPIJ012510	160.263	-0.726772	0.938937	0.187272	3.88084	0.000104095	0.0078181	ATP-dependent RNA helicase DDX24	InterPro:IPR001650; InterPro:IPR011545; UniProtKB-KW:KW-0347; UniProtKB-KW:KW-0067; UniProtKB-KW:KW-0378
CPIJ002148	155.188	-0.728461	1.01364	0.201318	3.61846	0.000296358	0.0189822	Phenylalanine-4-hydroxylase	InterPro:IPR001273; InterPro:IPR005961; InterPro:IPR002912; InterPro:IPR019773; InterPro:IPR019774
CPIJ007397	18.855	-0.730611	2.28946	0.213636	3.41989	0.000626462	0.0360723	Putative uncharacterized protein	InterPro:IPR018392
CPIJ011715	130.934	-0.73521	0.981297	0.194063	3.78851	0.000151556	0.0105932	Translation initiation factor	UniProtKB-KW:KW-0396; InterPro:IPR002769
CPIJ017733	74.0166	-0.735641	1.25586	0.220448	3.33704	0.000846771	0.0451064	Putative uncharacterized protein	InterPro:IPR011115
CPIJ009671	90.2565	-0.736771	1.07985	0.208338	3.53643	0.000405574	0.0254104	NA	NA
CPIJ004189	53.0992	-0.738225	1.26331	0.220579	3.34675	0.000817637	0.0445195	NA	NA
CPIJ001715	724.497	-0.738904	0.996005	0.196068	3.76861	0.000164158	0.0113428	NA	NA
CPIJ014250	64.9835	-0.74058	1.17046	0.215701	3.43337	0.000596127	0.034823	NA	NA
CPIJ009752	16.7319	-0.742359	2.38122	0.21299	3.48541	0.000491386	0.0295614	NA	NA
CPIJ007883	18.1015	-0.742564	2.22328	0.215558	3.44485	0.000571385	0.0337034	Phospholipase A1 member A	InterPro:IPR000734; UniProtKB-KW:KW-0964; UniProtKB-KW:KW-0378
CPIJ001713	162.973	-0.743863	1.03409	0.201269	3.69586	0.000219142	0.0145597	DNA polymerase alpha subunit B	InterPro:IPR007185; UniProtKB-KW:KW-0539; UniProtKB-SubCell:SL-0191; UniProtKB-KW:KW-0235
CPIJ015621	92.3095	-0.743936	1.10559	0.209937	3.54362	0.000394681	0.0248567	Cis	InterPro:IPR011701
CPIJ000752	586.602	-0.749054	0.914564	0.17253	4.34158	1.4146e-05	0.00135757	NA	NA
CPIJ007295	21.4456	-0.749832	2.32187	0.213902	3.50549	0.00045577	0.0278342	Putative uncharacterized protein	InterPro:IPR012677; InterPro:IPR000504
CPIJ011733	543.861	-0.75215	0.841929	0.138349	5.4366	5.43061e-08	1.01026e-05	NA	NA
CPIJ009642	33.3945	-0.753794	1.55426	0.224219	3.36186	0.000774197	0.042747	NA	NA
CPIJ002530	179.491	-0.75733	1.11331	0.208846	3.62626	0.000287556	0.0186942	NA	NA
CPIJ009358	521.487	-0.762077	0.901926	0.162262	4.69658	2.64548e-06	0.000310574	NA	NA
CPIJ007409	113.616	-0.762765	1.0937	0.205566	3.71056	0.0002068	0.0138839	Rothmund-thomson syndrome DNA helicase recq4	InterPro:IPR001650; InterPro:IPR001878; InterPro:IPR011545; UniProtKB-KW:KW-0347; UniProtKB-KW:KW-0067; InterPro:IPR004589; UniProtKB-KW:KW-0378; UniProtKB-KW:KW-0479
CPIJ016553	14.2726	-0.768226	3.36912	0.202305	3.79736	0.000146243	0.0103413	Putative uncharacterized protein	InterPro:IPR007517; InterPro:IPR000315; InterPro:IPR001841; UniProtKB-KW:KW-0479
CPIJ000243	81.3017	-0.774474	1.13904	0.208608	3.71258	0.000205154	0.0138588	NA	NA
CPIJ012504	371.173	-0.774573	0.946547	0.172758	4.48356	7.34071e-06	0.000792534	NA	NA
CPIJ013601	58.9474	-0.776998	1.31048	0.219816	3.53477	0.000408137	0.0254391	WD repeat and HMG-box DNA-binding protein 1	UniProtKB-KW:KW-0238
CPIJ017605	267.415	-0.780375	0.926285	0.163131	4.78374	1.72064e-06	0.000214495	NA	NA
CPIJ011015	277.857	-0.782947	0.929001	0.163064	4.80147	1.57507e-06	0.000200481	Putative uncharacterized protein	InterPro:IPR013087; InterPro:IPR007087
CPIJ018043	38.1897	-0.786559	1.57919	0.224185	3.50853	0.000450596	0.0276579	NA	NA
CPIJ013738	108.579	-0.789092	1.12103	0.20434	3.86166	0.000112618	0.00830349	NA	NA
CPIJ001791	18.0258	-0.789695	2.487	0.214297	3.68504	0.000228662	0.0151092	Ammonium transporter	InterPro:IPR001905; InterPro:IPR024041; UniProtKB-KW:KW-0472; UniProtKB-KW:KW-0812
CPIJ005033	62.6161	-0.79101	1.33254	0.219818	3.59848	0.000320083	0.0203707	NA	NA
CPIJ000259	159.223	-0.791452	1.0952	0.200394	3.94948	7.83198e-05	0.00607079	Innexin	InterPro:IPR000990; UniProtKB-KW:KW-0303; UniProtKB-SubCell:SL-0124; UniProtKB-KW:KW-0813; UniProtKB-KW:KW-0406; UniProtKB-KW:KW-0472; UniProtKB-KW:KW-0812; UniProtKB-KW:KW-0965
CPIJ013133	48.4355	-0.793852	1.37504	0.220988	3.59228	0.000327796	0.0207524	NA	NA
CPIJ000307	308.064	-0.794149	1.01741	0.185392	4.28363	1.83869e-05	0.00168435	NA	NA
CPIJ006869	92.8466	-0.795835	1.13635	0.204901	3.884	0.000102752	0.00776548	Mast cell protease 3	InterPro:IPR009003; InterPro:IPR001254; InterPro:IPR001314; InterPro:IPR018114; UniProtKB-KW:KW-0645; UniProtKB-KW:KW-0720; UniProtKB-KW:KW-0378
CPIJ017414	13.1857	-0.804964	4.1156	0.198422	4.05682	4.97448e-05	0.00406429	Trypsin 4	InterPro:IPR009003; InterPro:IPR001254; InterPro:IPR001314; InterPro:IPR018114
CPIJ004675	170.903	-0.81086	1.05405	0.18861	4.29915	1.71458e-05	0.00158265	Serine protease	UniProtKB-KW:KW-0645
CPIJ003129	145.059	-0.812961	1.2008	0.209206	3.88593	0.000101938	0.00775238	NA	NA
CPIJ014372	82.9485	-0.815227	1.24731	0.212731	3.83219	0.000127007	0.00925164	NA	NA
CPIJ005424	34.6741	-0.81692	1.82249	0.223611	3.65331	0.000258883	0.0170131	Orphan nuclear receptor nr6a1	InterPro:IPR000536; InterPro:IPR008946; UniProtKB-KW:KW-0539; UniProtKB-KW:KW-0804; UniProtKB-KW:KW-0805
CPIJ015649	173.137	-0.820756	1.05924	0.186973	4.38971	1.13501e-05	0.00112496	DNA-binding protein smubp-2	UniProtKB-KW:KW-0238; InterPro:IPR007087
CPIJ015741	18.4848	-0.820882	3.58183	0.202684	4.05005	5.12062e-05	0.00415561	Transcription factor p65 (dorsal)	InterPro:IPR000451; InterPro:IPR008967; InterPro:IPR011539; UniProtKB-KW:KW-0539
CPIJ010978	272.651	-0.821512	3.86467	0.198493	4.13874	3.4922e-05	0.00295298	Phosphatidylcholine-sterol acyltransferase	InterPro:IPR003386; UniProtKB-KW:KW-0808; UniProtKB-KW:KW-0012
CPIJ016789	566.637	-0.82162	0.915214	0.135798	6.05029	1.44585e-09	3.80071e-07	Zinc finger protein	InterPro:IPR013087; InterPro:IPR007087
CPIJ012355	673.879	-0.822005	0.909695	0.132285	6.21387	5.16943e-10	1.46748e-07	NA	NA
CPIJ001155	52.1185	-0.822661	1.42554	0.221014	3.72221	0.000197483	0.0134913	Cell division protein kinase 2	UniProtKB-KW:KW-0547; InterPro:IPR000719; InterPro:IPR002290; InterPro:IPR008271; InterPro:IPR017441; UniProtKB-KW:KW-0067; UniProtKB-KW:KW-0418; InterPro:IPR011009; UniProtKB-KW:KW-0132
CPIJ006466	147.171	-0.823056	1.07504	0.189505	4.34318	1.40434e-05	0.00135757	H/ACA ribonucleoprotein complex subunit 4	InterPro:IPR020103; InterPro:IPR002478; InterPro:IPR004521; InterPro:IPR002501; InterPro:IPR004802; UniProtKB-KW:KW-0543; UniProtKB-KW:KW-0687
CPIJ016329	119.505	-0.826548	1.355	0.218313	3.78607	0.000153049	0.010636	Putative uncharacterized protein	InterPro:IPR012677; InterPro:IPR000504
CPIJ019337	124.741	-0.82955	1.14102	0.199277	4.16281	3.14356e-05	0.00267689	NA	NA
CPIJ018462	50.0513	-0.831559	1.66682	0.224181	3.70931	0.000207823	0.0138839	NA	NA
CPIJ014565	582.919	-0.833856	0.931522	0.137289	6.07374	1.24964e-09	3.43424e-07	Putative uncharacterized protein	InterPro:IPR009057
CPIJ019850	28.5402	-0.838672	2.21089	0.220015	3.81189	0.000137911	0.00992629	NA	NA
CPIJ007568	1722.69	-0.842407	0.916363	0.122128	6.89772	5.28426e-12	2.45759e-09	NA	NA
CPIJ010662	13.7823	-0.843201	4.76931	0.197885	4.26108	2.03445e-05	0.00184966	Putative uncharacterized protein	InterPro:IPR004827
CPIJ007710	16.9977	-0.844017	2.9675	0.210919	4.00161	6.29133e-05	0.00500492	Peroxinectin	InterPro:IPR002007; InterPro:IPR010255; InterPro:IPR019791
CPIJ017309	29.6972	-0.845112	1.99098	0.222907	3.79133	0.000149844	0.0105344	Putative uncharacterized protein	UniProtKB-KW:KW-0479
CPIJ009046	103.809	-0.854333	1.30129	0.212449	4.02136	5.78633e-05	0.00463367	Proliferating cell nuclear antigen	InterPro:IPR000730; InterPro:IPR022648; InterPro:IPR022649; UniProtKB-KW:KW-0238; UniProtKB-KW:KW-0539; UniProtKB-SubCell:SL-0191; UniProtKB-KW:KW-0235
CPIJ008536	301.193	-0.854357	1.01991	0.165094	5.17498	2.27939e-07	3.62663e-05	NA	NA
CPIJ017793	780.635	-0.855062	1.0487	0.173859	4.91814	8.73725e-07	0.000118709	Elegaxobin-2	InterPro:IPR009003; InterPro:IPR001254; InterPro:IPR001314; InterPro:IPR018114
CPIJ018160	1058.29	-0.857442	1.117	0.189201	4.5319	5.8455e-06	0.000636791	NA	NA
CPIJ005996	54.4768	-0.860359	1.53231	0.221933	3.87667	0.000105897	0.00790434	NA	NA
CPIJ017218	375.924	-0.863115	1.01703	0.160579	5.375	7.65823e-08	1.38214e-05	Lupus la ribonucleoprotein	InterPro:IPR012677; InterPro:IPR000504; InterPro:IPR002344; UniProtKB-KW:KW-0543; UniProtKB-KW:KW-0687
CPIJ001399	58.1207	-0.868689	1.41089	0.217409	3.99565	6.4518e-05	0.00509903	Replication factor C subunit 4	InterPro:IPR003593; InterPro:IPR008921; InterPro:IPR003959
CPIJ019227	508.519	-0.87225	1.12506	0.186925	4.66631	3.06656e-06	0.000356546	Pancreatic triacylglycerol lipase	InterPro:IPR000734; InterPro:IPR002331; UniProtKB-KW:KW-0964; UniProtKB-KW:KW-0378
CPIJ002149	46.7351	-0.882155	1.63835	0.223107	3.95395	7.68718e-05	0.00603594	Phenylalanine hydroxylase	InterPro:IPR001273; InterPro:IPR002912; InterPro:IPR019774
CPIJ013566	100.454	-0.885306	1.3251	0.210571	4.20432	2.61868e-05	0.00229457	Cyclin a	InterPro:IPR004367
CPIJ015882	305.733	-0.890353	1.14019	0.185195	4.80764	1.52723e-06	0.00019646	Putative uncharacterized protein	InterPro:IPR012677; InterPro:IPR000504
CPIJ009404	2399.16	-0.897064	1.08095	0.168397	5.32707	9.98112e-08	1.69988e-05	Trehalose-6-phosphate synthase	InterPro:IPR001830; InterPro:IPR003337; InterPro:IPR006379
CPIJ014702	82.5946	-0.908265	1.47879	0.217705	4.17199	3.01951e-05	0.002608	NA	NA
CPIJ010358	78.7628	-0.911318	1.69898	0.223295	4.08123	4.47974e-05	0.00368497	Histone H1	InterPro:IPR005818; InterPro:IPR005819; UniProtKB-KW:KW-0238; UniProtKB-KW:KW-0539; UniProtKB-SubCell:SL-0191; UniProtKB-KW:KW-0158; UniProtKB-SubCell:SL-0468
CPIJ003117	264.007	-0.915657	1.22024	0.193651	4.72839	2.26302e-06	0.000270935	Dual oxidase 1 (DUOX)	InterPro:IPR002007; InterPro:IPR010255; InterPro:IPR019791; InterPro:IPR002048; InterPro:IPR011992; UniProtKB-KW:KW-0472; UniProtKB-KW:KW-0812; InterPro:IPR013112; InterPro:IPR013121; InterPro:IPR017927; InterPro:IPR017938; UniProtKB-KW:KW-0560
CPIJ008678	232.66	-0.919195	1.15605	0.180613	5.08931	3.59361e-07	5.36468e-05	DNA replication licensing factor mcm5	InterPro:IPR003593; UniProtKB-KW:KW-0547; InterPro:IPR001208; InterPro:IPR008048; InterPro:IPR018525; UniProtKB-KW:KW-0238; UniProtKB-KW:KW-0067; UniProtKB-KW:KW-0539; UniProtKB-KW:KW-0235
CPIJ019562	37.6656	-0.919596	2.01258	0.223991	4.10551	4.03415e-05	0.00338757	Putative uncharacterized protein	InterPro:IPR005828; UniProtKB-KW:KW-0812
CPIJ018062	264.397	-0.926574	1.18064	0.183913	5.03812	4.70135e-07	6.84924e-05	NA	NA
CPIJ003869	323.564	-0.932958	4.39812	0.201455	4.63109	3.6375e-06	0.000411072	Lamin Dm0	InterPro:IPR001664
CPIJ008059	51.1657	-0.933616	1.72886	0.223051	4.18567	2.84327e-05	0.00247344	NA	NA
CPIJ007011	148.89	-0.937213	1.26627	0.196073	4.77991	1.75377e-06	0.000216394	THUMP domain-containing protein 1	InterPro:IPR004114
CPIJ009700	60.5629	-0.938724	1.52239	0.217199	4.32196	1.54649e-05	0.00146095	NA	NA
CPIJ003855	93.9888	-0.941698	1.56853	0.218978	4.30042	1.70478e-05	0.00158265	Putative uncharacterized protein	InterPro:IPR000315
CPIJ006435	42.7432	-0.943172	2.13031	0.22359	4.21831	2.46136e-05	0.00220465	NA	NA
CPIJ000483	127.628	-0.947483	1.31936	0.201188	4.70945	2.48389e-06	0.000294463	Cyclin e	InterPro:IPR014400; InterPro:IPR004367; UniProtKB-KW:KW-0131; UniProtKB-KW:KW-0132
CPIJ015187	215.531	-0.950369	1.25102	0.191177	4.97116	6.65543e-07	9.35785e-05	Myotubularin	InterPro:IPR010569; InterPro:IPR017906
CPIJ005226	232.35	-0.955346	1.39316	0.20762	4.60141	4.19637e-06	0.000469838	Cyclin a	InterPro:IPR014400; InterPro:IPR004367; UniProtKB-KW:KW-0131; UniProtKB-KW:KW-0132
CPIJ002785	176.399	-0.960442	1.32986	0.200409	4.7924	1.64799e-06	0.000207578	Carboxylesterase	UniProtKB-KW:KW-0378
CPIJ019594	50.3703	-0.961705	1.79349	0.223143	4.30982	1.63384e-05	0.00153151	Chromosome transmission fidelity protein 18	InterPro:IPR003593; UniProtKB-KW:KW-0547; InterPro:IPR003959; UniProtKB-KW:KW-0067
CPIJ002095	35.7973	-0.971151	1.99647	0.224206	4.3315	1.48095e-05	0.00141005	Alkaline phosphatase	InterPro:IPR017849; InterPro:IPR017850; EC:3.1.3.1; InterPro:IPR001952; InterPro:IPR018299; UniProtKB-KW:KW-0378
CPIJ017575	35.8055	-0.982774	2.38212	0.222687	4.41326	1.01824e-05	0.00101757	NA	NA
CPIJ017329	341.158	-0.984014	1.19277	0.170094	5.78512	7.24625e-09	1.65324e-06	Brain tumor protein	InterPro:IPR000315; InterPro:IPR007087
CPIJ011805	53.1205	-0.984789	1.72557	0.221232	4.4514	8.53139e-06	0.00089564	Putative uncharacterized protein	InterPro:IPR001878
CPIJ000325	30.8088	-0.985778	2.3891	0.222739	4.4257	9.61282e-06	0.000976792	DNA primase	InterPro:IPR002755; InterPro:IPR014052; UniProtKB-KW:KW-0240; UniProtKB-KW:KW-0235; UniProtKB-KW:KW-0639; UniProtKB-KW:KW-0808
CPIJ009745	325.749	-0.991527	1.18419	0.165258	5.99987	1.97478e-09	4.97479e-07	Cytoplasmic polyadenylation element binding protein	InterPro:IPR012677; InterPro:IPR000504
CPIJ016676	176.898	-0.991799	1.35263	0.19779	5.01442	5.31943e-07	7.65745e-05	NA	NA
CPIJ004190	25.3917	-0.993103	2.82105	0.219067	4.53334	5.80593e-06	0.000636791	Tubulin alpha chain	UniProtKB-KW:KW-0547; InterPro:IPR008280; InterPro:IPR018316; InterPro:IPR002452; InterPro:IPR017975; UniProtKB-KW:KW-0342; UniProtKB-KW:KW-0963; UniProtKB-KW:KW-0206; InterPro:IPR000217; UniProtKB-KW:KW-0493
CPIJ001426	24.0585	-1.00712	3.12703	0.216928	4.64262	3.44016e-06	0.000392438	Putative uncharacterized protein	InterPro:IPR007517; InterPro:IPR000315; InterPro:IPR001841; UniProtKB-KW:KW-0479
CPIJ008608	335.812	-1.01623	1.27819	0.180684	5.62437	1.86181e-08	3.88156e-06	Vitellogenic carboxypeptidase	UniProtKB-KW:KW-0121; InterPro:IPR001563; InterPro:IPR018202
CPIJ015260	186.239	-1.02485	1.4451	0.202982	5.04899	4.44149e-07	6.54957e-05	DNA polymerase	InterPro:IPR004578; InterPro:IPR006134; InterPro:IPR006172; InterPro:IPR017964; InterPro:IPR015088; InterPro:IPR012337; UniProtKB-KW:KW-0238; InterPro:IPR006133; EC:2.7.7.7; UniProtKB-KW:KW-0239; UniProtKB-KW:KW-0235; UniProtKB-KW:KW-0808; UniProtKB-KW:KW-0548
CPIJ004747	1290.86	-1.03226	1.19882	0.155005	6.65954	2.74695e-11	9.76943e-09	NA	NA
CPIJ013314	102.038	-1.03476	1.44676	0.201495	5.1354	2.81547e-07	4.30945e-05	Apolipoprotein D	InterPro:IPR003057
CPIJ006132	263.199	-1.04307	1.27475	0.172518	6.04613	1.48362e-09	3.81701e-07	Importin subunit alpha	InterPro:IPR024931; UniProtKB-KW:KW-0813; UniProtKB-KW:KW-0653
CPIJ009641	74.9508	-1.05775	1.65515	0.214251	4.93697	7.93468e-07	0.000109888	NA	NA
CPIJ012806	49.8182	-1.0777	1.90732	0.221378	4.86813	1.12657e-06	0.000146478	NA	NA
CPIJ006355	321.477	-1.07997	1.3051	0.169041	6.38878	1.67219e-10	5.05503e-08	G patch domain containing 4	InterPro:IPR000467
CPIJ002828	28.9236	-1.0863	2.68036	0.222773	4.87625	1.08122e-06	0.00014211	Putative uncharacterized protein	UniProtKB-KW:KW-0479
CPIJ007944	87.8538	-1.08919	2.01754	0.222916	4.88611	1.02849e-06	0.000137601	NA	NA
CPIJ001171	61.7834	-1.08964	2.03697	0.223069	4.88476	1.03554e-06	0.000137601	Thyroid receptor-interacting protein 13	InterPro:IPR003593; UniProtKB-KW:KW-0547; InterPro:IPR001270; InterPro:IPR003959; InterPro:IPR003960; UniProtKB-KW:KW-0067
CPIJ001994	32.4051	-1.10199	2.64082	0.223281	4.93544	7.99717e-07	0.000109888	NA	NA
CPIJ010955	117.88	-1.10381	1.49273	0.195869	5.63547	1.74582e-08	3.76973e-06	NA	NA
CPIJ002836	71.1748	-1.12513	1.77145	0.214655	5.24158	1.59209e-07	2.56687e-05	NA	NA
CPIJ006473	112.648	-1.12683	1.56414	0.200226	5.62777	1.82552e-08	3.87267e-06	Putative uncharacterized protein	InterPro:IPR007504
CPIJ002082	59.6154	-1.12802	1.9682	0.220828	5.10812	3.25378e-07	4.91809e-05	Microtubule-associated protein RP/EB family member 1	InterPro:IPR004953; InterPro:IPR027328
CPIJ002776	27.0244	-1.14091	3.6643	0.217514	5.24525	1.56073e-07	2.55032e-05	NA	NA
CPIJ005150	78.5916	-1.15223	1.77182	0.212495	5.42238	5.88092e-08	1.07746e-05	Geminin	InterPro:IPR022786
CPIJ005425	72.8017	-1.16718	2.05027	0.221111	5.27869	1.3011e-07	2.1552e-05	NA	NA
CPIJ009317	58.4669	-1.1787	2.12263	0.221902	5.31181	1.08541e-07	1.82289e-05	Bmp-induced factor	InterPro:IPR007087; UniProtKB-KW:KW-0479
CPIJ002172	63.1025	-1.18506	1.94495	0.217405	5.45092	5.01107e-08	9.46779e-06	Oligopeptide transporter	InterPro:IPR000109; InterPro:IPR018456; UniProtKB-KW:KW-0813; UniProtKB-SubCell:SL-0162; UniProtKB-KW:KW-0812
CPIJ015648	185.403	-1.18662	1.64678	0.200332	5.92327	3.15603e-09	7.63253e-07	DNA-binding protein smubp-2	UniProtKB-KW:KW-0238; InterPro:IPR007087
CPIJ002774	28.7889	-1.18746	2.99344	0.222881	5.32776	9.94336e-08	1.69988e-05	NA	NA
CPIJ002786	30.6402	-1.19056	3.01584	0.222654	5.34712	8.93639e-08	1.56607e-05	Carboxylesterase	UniProtKB-KW:KW-0378
CPIJ000238	22.627	-1.1925	3.85866	0.218289	5.46293	4.6833e-08	8.98897e-06	Mitogen-activated protein kinase kinase kinase 6	UniProtKB-KW:KW-0547; InterPro:IPR000719; InterPro:IPR008271; UniProtKB-KW:KW-0723; InterPro:IPR017441; UniProtKB-KW:KW-0067; UniProtKB-KW:KW-0418; InterPro:IPR011009
CPIJ020278	89.0861	-1.19473	1.95665	0.217408	5.49534	3.89963e-08	7.60554e-06	Pro-epidermal growth factor	InterPro:IPR001881; InterPro:IPR018097; UniProtKB-KW:KW-0472; UniProtKB-KW:KW-0812
CPIJ002337	367.952	-1.20048	1.59802	0.193239	6.21239	5.21848e-10	1.46748e-07	Ribonucleoside-diphosphate reductase small chain	InterPro:IPR000358; InterPro:IPR012348
CPIJ011423	48.0027	-1.20276	2.62223	0.224182	5.3651	8.0905e-08	1.43868e-05	yellow	NA
CPIJ001241	210.86	-1.21216	1.55695	0.185386	6.53856	6.21132e-11	2.02993e-08	NA	NA
CPIJ004648	183.488	-1.21808	1.77957	0.207596	5.86758	4.42196e-09	1.02827e-06	Igf2 mRNA binding protein	InterPro:IPR012677; InterPro:IPR000504; InterPro:IPR004087; InterPro:IPR004088
CPIJ000187	60.66	-1.22444	2.04363	0.21826	5.61003	2.02292e-08	4.01002e-06	Mitogen-activated protein kinase kinase kinase 7	InterPro:IPR000719; InterPro:IPR001245; InterPro:IPR008271; UniProtKB-KW:KW-0418; InterPro:IPR011009
CPIJ013567	259.852	-1.23018	1.61655	0.190563	6.4555	1.07859e-10	3.34418e-08	Cyclin a	InterPro:IPR014400
CPIJ017944	113.986	-1.23772	1.85497	0.209953	5.89524	3.74148e-09	8.87097e-07	NA	NA
CPIJ010887	208.257	-1.24478	1.59028	0.184164	6.7591	1.38847e-11	5.57734e-09	DNA replication licensing factor MCM4	InterPro:IPR003593; UniProtKB-KW:KW-0547; InterPro:IPR001208; InterPro:IPR008047; InterPro:IPR018525; UniProtKB-KW:KW-0238; UniProtKB-KW:KW-0067; UniProtKB-KW:KW-0235
CPIJ002555	314.256	-1.24765	1.62035	0.188108	6.63263	3.29763e-11	1.13928e-08	DNA replication licensing factor Mcm2	UniProtKB-KW:KW-0547; InterPro:IPR001208; InterPro:IPR008045; InterPro:IPR018525; UniProtKB-KW:KW-0238; UniProtKB-KW:KW-0067; UniProtKB-KW:KW-0539; UniProtKB-KW:KW-0235
CPIJ015667	32.4775	-1.24979	3.21719	0.222639	5.61352	1.98253e-08	3.99545e-06	VraA protein	InterPro:IPR000873
CPIJ010739	1605.46	-1.25878	2.69182	0.224155	5.61567	1.95797e-08	3.99545e-06	NA	NA
CPIJ015848	83.2959	-1.2831	2.40739	0.222946	5.75522	8.65279e-09	1.93758e-06	NA	NA
CPIJ005010	201.75	-1.30618	1.76686	0.195898	6.66766	2.59906e-11	9.5236e-09	Fibrillarin	InterPro:IPR000692; InterPro:IPR020813
CPIJ009286	1094.27	-1.37777	1.69973	0.175341	7.85765	3.91422e-15	2.49109e-12	ATP-dependent RNA helicase vasa	UniProtKB-KW:KW-0547; InterPro:IPR000629; InterPro:IPR001650; InterPro:IPR011545; UniProtKB-KW:KW-0347; UniProtKB-KW:KW-0067; UniProtKB-KW:KW-0378
CPIJ009106	169.985	-1.37963	1.94417	0.202211	6.82272	8.93337e-12	3.72491e-09	Angiotensin-converting enzyme	InterPro:IPR001548
CPIJ017344	1022.66	-1.39905	1.72549	0.175277	7.98194	1.44046e-15	1.08863e-12	Cathepsin l	InterPro:IPR000668; InterPro:IPR013128
CPIJ005273	1007.96	-1.42948	1.80671	0.181795	7.86315	3.74579e-15	2.49109e-12	Trypsin 2	InterPro:IPR009003; InterPro:IPR001254; InterPro:IPR001314; InterPro:IPR018114; UniProtKB-KW:KW-0645; UniProtKB-KW:KW-0720; UniProtKB-KW:KW-0378
CPIJ010976	28.682	-1.43444	4.49415	0.221211	6.48451	8.90205e-11	2.83272e-08	Phosphatidylcholine-sterol acyltransferase	InterPro:IPR003386; UniProtKB-KW:KW-0808; UniProtKB-KW:KW-0012
CPIJ009047	248.832	-1.44047	1.84768	0.184803	7.79462	6.46048e-15	3.72e-12	DNA replication licensing factor Mcm6	UniProtKB-KW:KW-0547; InterPro:IPR001208; InterPro:IPR008049; InterPro:IPR018525; UniProtKB-KW:KW-0238; UniProtKB-KW:KW-0067; UniProtKB-KW:KW-0539; UniProtKB-KW:KW-0235
CPIJ005998	96.7224	-1.45817	2.65115	0.221795	6.57438	4.88551e-11	1.64099e-08	Putative uncharacterized protein	InterPro:IPR005818; UniProtKB-KW:KW-0238; UniProtKB-KW:KW-0539; UniProtKB-SubCell:SL-0191; UniProtKB-KW:KW-0158
CPIJ010888	118.502	-1.46737	2.41104	0.217232	6.75485	1.42985e-11	5.57734e-09	Origin recognition complex subunit 1	InterPro:IPR003593; UniProtKB-KW:KW-0547; InterPro:IPR020793; InterPro:IPR001025; InterPro:IPR003959; UniProtKB-KW:KW-0067
CPIJ000954	607.884	-1.48351	1.94669	0.190187	7.80029	6.1767e-15	3.72e-12	Putative uncharacterized protein	InterPro:IPR024768
CPIJ004863	32.2082	-1.50067	4.14439	0.223092	6.72667	1.73595e-11	6.55974e-09	Deoxycytidylate deaminase	InterPro:IPR016193; InterPro:IPR002125; InterPro:IPR016192; InterPro:IPR016473; UniProtKB-KW:KW-0479
CPIJ011638	41.8204	-1.52807	4.32368	0.222681	6.86216	6.78251e-12	3.03756e-09	Putative uncharacterized protein	InterPro:IPR013087; InterPro:IPR007087
CPIJ015368	899.98	-1.53049	3.16619	0.224184	6.82694	8.67465e-12	3.72491e-09	Serine protease SP24D	InterPro:IPR009003; InterPro:IPR001254; InterPro:IPR001314; InterPro:IPR018114; UniProtKB-KW:KW-0645
CPIJ010977	1557.23	-1.54833	4.13991	0.221981	6.97503	3.05801e-12	1.54073e-09	Phosphatidylcholine-sterol acyltransferase	InterPro:IPR003386; UniProtKB-KW:KW-0808; UniProtKB-KW:KW-0012
CPIJ000468	62.6105	-1.55851	3.8646	0.223777	6.96458	3.29391e-12	1.5932e-09	Putative uncharacterized protein	InterPro:IPR004827
CPIJ011640	33.0987	-1.58287	4.42431	0.223359	7.08666	1.37386e-12	7.22294e-10	Zinc finger protein 73	InterPro:IPR013087; InterPro:IPR007087
CPIJ000160	223.017	-1.59299	2.193	0.19829	8.03363	9.46341e-16	8.01605e-13	DNA replication licensing factor MCM7	InterPro:IPR003593; UniProtKB-KW:KW-0547; InterPro:IPR001208; InterPro:IPR008050; InterPro:IPR018525; UniProtKB-KW:KW-0238; UniProtKB-KW:KW-0067; UniProtKB-KW:KW-0539; UniProtKB-KW:KW-0235
CPIJ005992	638.448	-1.6181	1.994	0.17472	9.26109	2.02359e-20	3.49561e-17	Ribonucleoside-diphosphate reductase	InterPro:IPR008926; InterPro:IPR013509; EC:1.17.4.1; InterPro:IPR000788; UniProtKB-KW:KW-0235; UniPathway:UPA00326; UniProtKB-KW:KW-0560; InterPro:IPR013346
CPIJ007471	1495.63	-1.62446	3.99529	0.223331	7.27379	3.4954e-13	1.9212e-10	Oskar	InterPro:IPR013831
CPIJ002395	262.203	-1.63626	2.33592	0.20383	8.02755	9.94383e-16	8.01605e-13	Dopachrome conversion enzyme yellow-f	NA
CPIJ017687	544.226	-1.7377	2.3702	0.197139	8.81461	1.20106e-18	1.32029e-15	NA	NA
CPIJ002835	46.7523	-1.77407	3.89104	0.223853	7.92516	2.27857e-15	1.62074e-12	Serine-pyruvate aminotransferase	InterPro:IPR015421; InterPro:IPR015422; InterPro:IPR000192; UniProtKB-KW:KW-0032; UniProtKB-KW:KW-0808
CPIJ003537	99.95	-1.80135	3.6818	0.223561	8.05753	7.78505e-16	7.2413e-13	NA	NA
CPIJ009958	151.303	-1.83297	2.74709	0.208534	8.78975	1.4989e-18	1.51039e-15	NA	NA
CPIJ012309	203.687	-1.84073	2.61199	0.202263	9.10065	8.97934e-20	1.20642e-16	DNA replication licensing factor MCM3	InterPro:IPR003593; UniProtKB-KW:KW-0547; InterPro:IPR001208; InterPro:IPR008046; InterPro:IPR018525; UniProtKB-KW:KW-0238; UniProtKB-KW:KW-0067; UniProtKB-KW:KW-0539; UniProtKB-KW:KW-0235
CPIJ010895	1403.88	-1.94363	2.33582	0.166988	11.6394	2.59935e-31	1.57156e-27	Cyclin b	InterPro:IPR014400; InterPro:IPR004367; UniProtKB-KW:KW-0131; UniProtKB-KW:KW-0132
CPIJ005888	82.8992	-1.95573	3.35221	0.217303	9.00002	2.2567e-19	2.7288e-16	NA	NA
CPIJ008592	98.0122	-1.95875	3.19413	0.214542	9.1299	6.85595e-20	1.03628e-16	NA	NA
CPIJ005456	281.815	-2.191	2.96798	0.194295	11.2767	1.71127e-29	5.17317e-26	Bicaudal-c	InterPro:IPR004087; InterPro:IPR004088
CPIJ007711	122.613	-2.26434	3.79374	0.215089	10.5275	6.45423e-26	1.30074e-22	Chorion peroxidase	InterPro:IPR002007; InterPro:IPR010255; InterPro:IPR019791; UniProtKB-KW:KW-0575
CPIJ002011	97.1259	-2.37293	4.21504	0.216828	10.9439	7.11049e-28	1.7196e-24	NA	NA
CPIJ004534	179.812	-2.43383	4.11771	0.215663	11.2853	1.55115e-29	5.17317e-26	Tubulin alpha-2 chain	UniProtKB-KW:KW-0547; InterPro:IPR008280; InterPro:IPR018316; InterPro:IPR002452; InterPro:IPR017975; UniProtKB-KW:KW-0342; UniProtKB-KW:KW-0963; UniProtKB-KW:KW-0206; InterPro:IPR000217; UniProtKB-KW:KW-0493
CPIJ001602	506.777	-2.72158	3.49795	0.183118	14.8624	5.77734e-50	6.98596e-46	NA	NA
