# Supplementary material for: Sex-specific gene expression in the mosquito Culex pipiens f. molestus in response to artificial light at night
Source: BMC Genomics. 2016 Jan 5;17:22. doi: 10.1186/s12864-015-2336-0 (PMC4700752; doi:10.1186/s12864-015-2336-0)
Supplement: Additional file 2: Table S2. — Spreadsheet listing all differentially expressed genes in females exposed to the ALAN treatment based on adjusted p-values. Gene = gene ID; base Mean = the mean of the normalized counts for all samples; log2FoldChange = Log 2 fold change in expression low-light relative to control; lfcMLE = unshrunken maximum likelihood estimates of Log2 fold change in expression; lfcSE = Standard Error of log2FoldChange; Stat = Wald statisic; pvalue; padj = p value adjusted after Benjamini-Hochberg; Annotation = functional annotation of the gene; Domain(s) = Interpro domain annotations. (XLS 19 kb) [file 12864_2015_2336_MOESM2_ESM.xls]

## Sheet: table_s_female_treatment
Gene	baseMean	log2FoldChange	lfcMLE	lfcSE	Stat	p-value	p-adj	Annotation	Domain(s)
CPIJ002055	1273.75	-0.385787	0.463047	0.0888618	4.34143	1.41559e-05	0.0206669	NA	NA
CPIJ003589	4195.97	-0.339261	0.386733	0.0782263	4.33691	1.445e-05	0.0206669	NA	NA
CPIJ004628	600.299	-0.434481	0.567964	0.101026	4.30069	1.70266e-05	0.0206669	Gelsolin	InterPro:IPR007122
CPIJ009271	636.074	-0.576746	0.774085	0.103796	5.55653	2.75188e-08	8.35058e-05	Putative uncharacterized protein	InterPro:IPR001747; InterPro:IPR009454; InterPro:IPR011030; InterPro:IPR015255; InterPro:IPR015816; InterPro:IPR015817; InterPro:IPR015818; InterPro:IPR015819
CPIJ015785	1906.76	-0.566962	0.734591	0.100003	5.66945	1.43254e-08	8.35058e-05	Transferrin	InterPro:IPR001156; InterPro:IPR018195
