# Supplementary material for: Sex-specific gene expression in the mosquito Culex pipiens f. molestus in response to artificial light at night
Source: BMC Genomics. 2016 Jan 5;17:22. doi: 10.1186/s12864-015-2336-0 (PMC4700752; doi:10.1186/s12864-015-2336-0)
Supplement: Additional file 3: Table S3. — Spreadsheet listing all overrepresented gene ontology terms associated with genes exhibiting decreased expression in males exposed to the ALAN treatment. GOBIP, gene ontology biological process identifier. (XLS 18 kb) [file 12864_2015_2336_MOESM3_ESM.xls]

## Sheet: table_s_go_downregulated_male_response_to_lowlight
# Table S. Over-represented biological process (BP) gene ontology (GO) terms associated with genes that were downregulated in response to artificial light at night treatment in male Culex pipiens f. molestus.
# GOBPID, gene ontology biological process ID; ExpCount, expected count.
GOBPID	Pvalue	OddsRatio	ExpCount	Count	Size	Term
GO:0006260	4.70866e-10	27.79	0.460405	9	97	DNA replication
GO:0006270	1.08869e-08	100.455	0.0806895	5	17	DNA replication initiation
GO:0006261	2.20285e-08	45.0852	0.185111	6	39	DNA-dependent DNA replication
GO:0006259	2.24361e-07	11.0714	1.22933	10	259	DNA metabolic process
GO:0032392	3.00484e-06	27.2865	0.232576	5	49	DNA geometric change
GO:0032508	3.00484e-06	27.2865	0.232576	5	49	DNA duplex unwinding
GO:0071103	5.66162e-05	10.4839	0.69298	6	146	DNA conformation change
GO:0071840	0.000191933	5.30972	2.13115	9	449	cellular component organization or biogenesis
GO:0051276	0.000294415	7.63449	0.935049	6	197	chromosome organization
GO:0090304	0.000866776	3.39622	5.08344	13	1071	nucleic acid metabolic process
GO:0006139	0.000962846	3.24218	5.83337	14	1229	nucleobase-containing compound metabolic process
GO:0006725	0.00135082	3.11436	6.03273	14	1271	cellular aromatic compound metabolic process
GO:0046483	0.00147211	3.08228	6.08494	14	1282	heterocycle metabolic process
GO:1901360	0.00157813	3.05645	6.12765	14	1291	organic cyclic compound metabolic process
GO:0034641	0.00170348	3.02817	6.17512	14	1301	cellular nitrogen compound metabolic process
GO:0000079	0.00192586	36.8333	0.0664502	2	14	regulation of cyclin-dependent protein serine/threonine kinase activity
GO:0016043	0.00298139	4.18406	1.96977	7	415	cellular component organization
GO:0006996	0.00336776	4.64745	1.49513	6	315	organelle organization
GO:0071900	0.00394951	24.537	0.0949288	2	20	regulation of protein serine/threonine kinase activity
GO:0043170	0.00784623	2.32445	15.1411	23	3190	macromolecule metabolic process
GO:0031399	0.00821584	16.3395	0.137647	2	29	regulation of protein modification process
GO:0045859	0.00821584	16.3395	0.137647	2	29	regulation of protein kinase activity
GO:0001932	0.00821584	16.3395	0.137647	2	29	regulation of protein phosphorylation
GO:0051726	0.00935387	15.2088	0.14714	2	31	regulation of cell cycle
GO:0043549	0.00935387	15.2088	0.14714	2	31	regulation of kinase activity
GO:0051338	0.00935387	15.2088	0.14714	2	31	regulation of transferase activity
GO:0048477	0.00947094	215.324	0.00949288	1	2	oogenesis
GO:0006857	0.00947094	215.324	0.00949288	1	2	oligopeptide transport
GO:0022412	0.00947094	215.324	0.00949288	1	2	cellular process involved in reproduction in multicellular organism
GO:0015833	0.00947094	215.324	0.00949288	1	2	peptide transport
GO:0007292	0.00947094	215.324	0.00949288	1	2	female gamete generation
GO:0007281	0.00947094	215.324	0.00949288	1	2	germ cell development
GO:0042886	0.00947094	215.324	0.00949288	1	2	amide transport
GO:0009186	0.00947094	215.324	0.00949288	1	2	deoxyribonucleoside diphosphate metabolic process
GO:0006807	0.00957664	2.41731	7.41869	14	1563	nitrogen compound metabolic process
GO:0042325	0.0105581	14.224	0.156633	2	33	regulation of phosphorylation
GO:0044238	0.01205	2.23854	17.5951	25	3707	primary metabolic process
GO:0051174	0.0124858	12.9641	0.170872	2	36	regulation of phosphorus metabolic process
GO:0019220	0.0124858	12.9641	0.170872	2	36	regulation of phosphate metabolic process
GO:0042254	0.01385	12.2407	0.180365	2	38	ribosome biogenesis
GO:0071704	0.0146987	2.2084	18.8529	26	3972	organic substance metabolic process
GO:0044085	0.0148545	4.61676	0.958781	4	202	cellular component biogenesis
GO:0044260	0.0160499	2.15476	10.4089	17	2193	cellular macromolecule metabolic process
GO:0048468	0.0188545	71.7568	0.0189858	1	4	cell development
GO:0019953	0.0188545	71.7568	0.0189858	1	4	sexual reproduction
GO:0003006	0.0188545	71.7568	0.0189858	1	4	developmental process involved in reproduction
GO:0007276	0.0188545	71.7568	0.0189858	1	4	gamete generation
GO:0048609	0.0188545	71.7568	0.0189858	1	4	multicellular organismal reproductive process
GO:0032504	0.0188545	71.7568	0.0189858	1	4	multicellular organism reproduction
GO:0044703	0.0188545	71.7568	0.0189858	1	4	multi-organism reproductive process
GO:0006275	0.0235138	53.8108	0.0237322	1	5	regulation of DNA replication
GO:0034504	0.0235138	53.8108	0.0237322	1	5	protein localization to nucleus
GO:1902593	0.0235138	53.8108	0.0237322	1	5	single-organism nuclear import
GO:0006606	0.0235138	53.8108	0.0237322	1	5	protein import into nucleus
GO:0051170	0.0235138	53.8108	0.0237322	1	5	nuclear import
GO:0044744	0.0235138	53.8108	0.0237322	1	5	protein targeting to nucleus
GO:0008152	0.0249309	2.81062	28.5831	34	6022	metabolic process
GO:0022414	0.0281515	43.0432	0.0284786	1	6	reproductive process
GO:0051052	0.0281515	43.0432	0.0284786	1	6	regulation of DNA metabolic process
GO:0009132	0.0281515	43.0432	0.0284786	1	6	nucleoside diphosphate metabolic process
GO:0044702	0.0281515	43.0432	0.0284786	1	6	single organism reproductive process
GO:0022613	0.0316754	7.71053	0.28004	2	59	ribonucleoprotein complex biogenesis
GO:0034645	0.032267	2.20656	5.31601	10	1120	cellular macromolecule biosynthetic process
GO:0030154	0.0327678	35.8649	0.0332251	1	7	cell differentiation
GO:0009059	0.0342597	2.18141	5.36822	10	1131	macromolecule biosynthetic process
GO:0051704	0.0464889	23.9009	0.0474644	1	10	multi-organism process
GO:0000003	0.0464889	23.9009	0.0474644	1	10	reproduction
GO:0006468	0.0483975	3.13725	1.38596	4	292	protein phosphorylation
