# Supplementary material for: Sex-specific gene expression in the mosquito Culex pipiens f. molestus in response to artificial light at night
Source: BMC Genomics. 2016 Jan 5;17:22. doi: 10.1186/s12864-015-2336-0 (PMC4700752; doi:10.1186/s12864-015-2336-0)
Supplement: Additional file 4: Table S4. — Spreadsheet listing all differentially expressed gene s between male and female mosquitoes. GeneID = gene ID; base Mean = the mean of the normalized counts for all samples;log2FoldChange = Log 2 fold change in expression low-light relative to control; lfcMLE = unshrunken maximum likelihood estimates of Log2 fold change in expression; lfcSE = Standard Error of log2FoldChange; Stat = Wald statisic; pvalue; padj = p value adjusted after Benjamini-Hochberg; Annotation = functional annotation of the gene; Domain(s) = Interpro domain annotations. Genes with an absolute fold change of two are shown in bold. (XLS 2665 kb) [file 12864_2015_2336_MOESM4_ESM.xls]

## Sheet: table_s5_DE_sex_bias
gene	baseMean	log2FoldChange	lfcMLE	lfcSE	stat	pvalue	padj	annotation	domain
CPIJ018045	148.753	7.55122	8.10244	0.53401	14.1406	2.13505e-45	2.83419e-44	Tubulin alpha-1 chain	UniProtKB-KW:KW-0547; InterPro:IPR008280; InterPro:IPR018316; InterPro:IPR002452; InterPro:IPR017975; UniProtKB-KW:KW-0342; UniProtKB-KW:KW-0963; UniProtKB-KW:KW-0206; InterPro:IPR000217; UniProtKB-KW:KW-0493
CPIJ004029	182.235	7.50955	7.92289	0.473196	15.8699	1.0248e-56	2.18632e-55	NA	NA
CPIJ008242	64.4898	7.43761	9.23066	0.761945	9.76135	1.64944e-22	8.27492e-22	NA	NA
CPIJ016259	53.223	7.28261	8.94612	0.747683	9.74023	2.03086e-22	1.01428e-21	Putative uncharacterized protein	InterPro:IPR001071
CPIJ014402	126.185	7.26737	7.84072	0.557031	13.0466	6.64219e-39	6.68053e-38	NA	NA
CPIJ002595	2209.55	7.2137	8.31822	0.713101	10.116	4.69408e-24	2.52942e-23	Zinc carboxypeptidase	InterPro:IPR003146; UniProtKB-KW:KW-0121; InterPro:IPR000834; UniProtKB-KW:KW-0645; UniProtKB-KW:KW-0482; UniProtKB-KW:KW-0378; UniProtKB-KW:KW-0479
CPIJ007460	33.6022	7.19565	11.0545	0.862894	8.33898	7.49361e-17	2.90202e-16	NA	NA
CPIJ010778	603.8	7.08178	8.04377	0.691031	10.2481	1.20645e-24	6.65535e-24	NA	NA
CPIJ009797	97.8956	6.98295	7.4947	0.538003	12.9794	1.60149e-38	1.585e-37	Hepatic triacylglycerol lipase	InterPro:IPR000734; UniProtKB-KW:KW-0964; UniProtKB-KW:KW-0378
CPIJ017327	56.3514	6.96461	8.00868	0.681681	10.2168	1.66746e-24	9.15324e-24	Testis-specific serine/threonine-protein kinase 6	UniProtKB-KW:KW-0547; InterPro:IPR000719; InterPro:IPR002290; InterPro:IPR008271; InterPro:IPR017441; UniProtKB-KW:KW-0067; UniProtKB-KW:KW-0418; InterPro:IPR011009
CPIJ016667	63.0671	6.79012	7.59899	0.642598	10.5667	4.25325e-26	2.50757e-25	NA	NA
CPIJ010521	536.694	6.77189	7.82682	0.711597	9.51647	1.7916e-21	8.57897e-21	Serine protease inhibitor dipetalogastin	UniProtKB-KW:KW-0645
CPIJ007290	23.2638	6.76076	10.5104	0.879513	7.68694	1.507e-14	5.24036e-14	NA	NA
CPIJ014916	58.9002	6.72827	7.48592	0.629091	10.6952	1.07162e-26	6.4965e-26	NA	NA
CPIJ011171	6436.34	6.6365	8.14697	0.783283	8.47268	2.39818e-17	9.49621e-17	LWamide neuropeptides	UniProtKB-KW:KW-0527
CPIJ007077	244.251	6.63519	7.34223	0.64532	10.282	8.49249e-25	4.72697e-24	Trypsin-4	InterPro:IPR009003; InterPro:IPR001254; InterPro:IPR001314; InterPro:IPR018114
CPIJ007078	94.5775	6.59602	6.96387	0.484666	13.6094	3.52083e-42	4.05575e-41	Trypsin 7	InterPro:IPR009003; InterPro:IPR001254; InterPro:IPR001314; InterPro:IPR018114; UniProtKB-KW:KW-0645; UniProtKB-KW:KW-0720; UniProtKB-KW:KW-0378
CPIJ017432	20.3012	6.55648	10.3294	0.894147	7.33267	2.25617e-13	7.36613e-13	Putative uncharacterized protein	InterPro:IPR006170
CPIJ012634	39.485	6.52543	7.52539	0.689521	9.46372	2.97191e-21	1.40737e-20	Tubulin beta-3 chain	UniProtKB-KW:KW-0547; InterPro:IPR008280; InterPro:IPR018316; InterPro:IPR002453; InterPro:IPR017975; UniProtKB-KW:KW-0342; UniProtKB-KW:KW-0963; UniProtKB-KW:KW-0206; UniProtKB-SubCell:SL-0090; InterPro:IPR000217; UniProtKB-KW:KW-0493
CPIJ009796	222.591	6.5013	6.90802	0.456591	14.2388	5.26204e-46	7.17887e-45	Lipoprotein lipase	InterPro:IPR000734; UniProtKB-KW:KW-0964; InterPro:IPR002334; UniProtKB-KW:KW-0378
CPIJ010092	259.915	6.49406	6.98569	0.47811	13.5828	5.0663e-42	5.77634e-41	NA	NA
CPIJ008823	47.1651	6.42415	7.18369	0.642054	10.0056	1.43985e-23	7.58993e-23	NA	NA
CPIJ016260	26.5745	6.38085	7.92607	0.775856	8.22426	1.96392e-16	7.4911e-16	Putative uncharacterized protein	InterPro:IPR001071
CPIJ019045	44.1888	6.36744	7.09178	0.631757	10.0789	6.84628e-24	3.66201e-23	NA	NA
CPIJ006621	35.2123	6.36669	7.33722	0.691145	9.2118	3.20694e-20	1.44814e-19	NA	NA
CPIJ018443	61.2362	6.32577	6.8172	0.5547	11.4039	3.99583e-30	2.80345e-29	NA	NA
CPIJ004867	134.733	6.32474	7.02824	0.63899	9.89802	4.2459e-23	2.18985e-22	Putative uncharacterized protein	InterPro:IPR011013; InterPro:IPR014718; InterPro:IPR008183
CPIJ007874	15.9959	6.3013	9.9751	0.901977	6.9861	2.82631e-12	8.66597e-12	Predicted protein	InterPro:IPR011016
CPIJ017995	15.8299	6.28166	9.95346	0.903024	6.95625	3.49453e-12	1.06621e-11	Testis-specific serine/threonine-protein kinase 1	UniProtKB-KW:KW-0547; InterPro:IPR000719; InterPro:IPR002290; InterPro:IPR008271; InterPro:IPR017441; UniProtKB-KW:KW-0067; UniProtKB-KW:KW-0418; InterPro:IPR011009
CPIJ004804	15.4822	6.26038	9.9283	0.90409	6.92451	4.37487e-12	1.32466e-11	Translocator protein	InterPro:IPR004307
CPIJ001875	17.681	6.23685	10.0315	0.921833	6.76571	1.32657e-11	3.91396e-11	Predicted protein	InterPro:IPR006170
CPIJ012124	14.6949	6.19243	9.84078	0.907428	6.82415	8.8445e-12	2.63742e-11	CRAL/TRIO domain-containing protein	InterPro:IPR001071
CPIJ008636	300.564	6.18893	6.32804	0.318985	19.4019	7.43505e-84	6.90882e-82	Putative uncharacterized protein	InterPro:IPR002048; InterPro:IPR011992
CPIJ010130	88.4701	6.17817	6.48739	0.470796	13.1228	2.43719e-39	2.5055e-38	NA	NA
CPIJ016383	146.736	6.13042	6.32281	0.376174	16.2968	1.04042e-59	2.6287e-58	NA	NA
CPIJ016362	8342.54	6.08934	6.40471	0.466123	13.0638	5.30146e-39	5.34815e-38	Alpha-glucosidase	InterPro:IPR006047; InterPro:IPR006589; InterPro:IPR015902; InterPro:IPR013781
CPIJ010091	254.479	6.0853	7.45697	0.785904	7.74307	9.70467e-15	3.40651e-14	NA	NA
CPIJ005881	73.8256	6.08197	6.39897	0.475418	12.7929	1.79671e-37	1.70072e-36	NA	NA
CPIJ014143	67.573	6.0818	6.46154	0.514693	11.8164	3.21309e-32	2.46524e-31	NA	NA
CPIJ010045	14.3867	6.08053	9.82008	0.92233	6.59258	4.32247e-11	1.24116e-10	NA	NA
CPIJ016384	530.678	6.07251	6.94884	0.720767	8.42507	3.60533e-17	1.41855e-16	NA	NA
CPIJ016013	20.5308	6.0609	7.56644	0.78715	7.6998	1.36284e-14	4.75189e-14	NA	NA
CPIJ016580	108.347	6.05075	6.26107	0.39898	15.1655	5.97982e-52	1.05061e-50	NA	NA
CPIJ002153	131.488	6.04568	7.17073	0.740768	8.16137	3.31253e-16	1.24984e-15	NA	NA
CPIJ004118	35.1449	6.01788	6.74616	0.652922	9.21685	3.05967e-20	1.38276e-19	NA	NA
CPIJ010580	61.924	5.99022	6.34413	0.501612	11.9419	7.15281e-33	5.61944e-32	NA	NA
CPIJ019298	26.6281	5.98173	6.93739	0.705078	8.48377	2.18005e-17	8.6468e-17	NA	NA
CPIJ015248	12.5652	5.97473	9.64421	0.923392	6.47041	9.77388e-11	2.74891e-10	Putative uncharacterized protein	InterPro:IPR011016
CPIJ015506	12.4374	5.96611	9.57451	0.922112	6.47005	9.79676e-11	2.75489e-10	NA	NA
CPIJ001966	46.8259	5.95974	6.42152	0.556698	10.7055	9.58964e-27	5.82412e-26	Nucleosome assembly protein	InterPro:IPR002164
CPIJ003932	34.1851	5.95733	6.70169	0.663353	8.98064	2.69205e-19	1.16079e-18	Putative uncharacterized protein	InterPro:IPR012858
CPIJ007782	61.2843	5.94953	6.31911	0.512985	11.5979	4.22524e-31	3.10098e-30	Nucleosome assembly protein	InterPro:IPR002164
CPIJ007354	25.6084	5.91668	6.86524	0.709357	8.34091	7.37225e-17	2.85634e-16	Testis-specific serine/threonine-protein kinase 6	UniProtKB-KW:KW-0547; InterPro:IPR000719; InterPro:IPR002290; InterPro:IPR008271; InterPro:IPR017441; UniProtKB-KW:KW-0067; UniProtKB-KW:KW-0418; InterPro:IPR011009
CPIJ016382	169.034	5.91404	7.34747	0.833806	7.09283	1.31394e-12	4.10017e-12	NA	NA
CPIJ002338	11.7735	5.89845	9.48017	0.92371	6.3856	1.70724e-10	4.74183e-10	NA	NA
CPIJ010046	181.86	5.89049	6.0143	0.306848	19.1967	3.94137e-82	3.36344e-80	NA	NA
CPIJ003666	24.7378	5.88162	6.83481	0.712436	8.25564	1.51085e-16	5.79198e-16	Superoxide dismutase	InterPro:IPR001189; InterPro:IPR019831; InterPro:IPR019832; InterPro:IPR019833; EC:1.15.1.1; UniProtKB-KW:KW-0560
CPIJ014799	24.8065	5.86986	6.80791	0.711685	8.24783	1.61303e-16	6.17947e-16	NA	NA
CPIJ014439	89.844	5.8436	6.09	0.438871	13.3151	1.89214e-40	2.04841e-39	NA	NA
CPIJ007333	550.28	5.82202	6.29441	0.592149	9.83202	8.19601e-23	4.1731e-22	Amylase	InterPro:IPR006046; InterPro:IPR006047; InterPro:IPR015902; InterPro:IPR013781
CPIJ015505	10.9261	5.81695	9.40608	0.928059	6.26787	3.66019e-10	9.9675e-10	NA	NA
CPIJ002464	29.3221	5.80572	6.50673	0.649221	8.94261	3.80097e-19	1.62555e-18	NA	NA
CPIJ009640	407.964	5.78276	7.22233	0.791554	7.30558	2.76068e-13	8.96779e-13	Cytosol aminopeptidase	InterPro:IPR000819; InterPro:IPR008283; InterPro:IPR011356; UniProtKB-KW:KW-0031
CPIJ039834	57.5649	5.75556	7.25193	0.837647	6.8711	6.37096e-12	1.91072e-11	NA	NA
CPIJ004117	302.908	5.72823	6.78286	0.756725	7.56977	3.73899e-14	1.27473e-13	NA	NA
CPIJ039879	253.654	5.72492	6.9623	0.766697	7.467	8.20459e-14	2.7446e-13	NA	NA
CPIJ011054	16.0749	5.71646	7.2125	0.805263	7.09887	1.25781e-12	3.9287e-12	NA	NA
CPIJ009341	79.3754	5.71204	6.83913	0.779652	7.3264	2.36424e-13	7.70543e-13	NA	NA
CPIJ014006	15.9437	5.69818	7.19427	0.808007	7.05214	1.76188e-12	5.45826e-12	NA	NA
CPIJ006093	9.71276	5.67894	9.21966	0.935397	6.07116	1.26993e-09	3.33242e-09	Cytochrome c oxidase	InterPro:IPR003177
CPIJ015731	22.0852	5.67184	6.65197	0.736495	7.70112	1.3488e-14	4.70591e-14	Outer mitochondrial translocase subunit	InterPro:IPR027246
CPIJ015975	10.0294	5.66996	9.29222	0.941182	6.0243	1.69846e-09	4.42706e-09	Putative uncharacterized protein	InterPro:IPR001071
CPIJ015907	20.8157	5.66386	6.58445	0.716636	7.9034	2.71397e-15	9.8319e-15	Putative uncharacterized protein	UniProtKB-KW:KW-0333; InterPro:IPR002659; UniProtKB-KW:KW-0472; UniProtKB-KW:KW-0812; UniProtKB-KW:KW-0808; UniProtKB-KW:KW-0328
CPIJ004219	27.4538	5.64734	6.3774	0.676616	8.34645	7.03442e-17	2.73051e-16	Cytochrome c oxidase	InterPro:IPR001349
CPIJ008525	527.772	5.64158	7.55415	0.882921	6.38967	1.6624e-10	4.62036e-10	NA	NA
CPIJ017913	632.266	5.63685	6.7836	0.765343	7.36513	1.76975e-13	5.81321e-13	Putative uncharacterized protein	InterPro:IPR000867
CPIJ017521	1943.69	5.63594	5.99873	0.510838	11.0327	2.65702e-28	1.73396e-27	Alpha-amylase I	InterPro:IPR006046; InterPro:IPR006047; InterPro:IPR006048; InterPro:IPR006589; InterPro:IPR015902; InterPro:IPR013781; UniProtKB-KW:KW-0326; UniProtKB-KW:KW-0378
CPIJ012640	9.77352	5.62327	9.22799	0.94504	5.9503	2.6765e-09	6.89151e-09	Cytochrome P450 6d1	UniProtKB-KW:KW-0503; InterPro:IPR001128; InterPro:IPR002401; UniProtKB-KW:KW-0560; InterPro:IPR017972; UniProtKB-KW:KW-0479
CPIJ017621	14.5442	5.60238	7.07466	0.80946	6.92114	4.48018e-12	1.35556e-11	NA	NA
CPIJ006490	73.3867	5.5984	6.77658	0.744627	7.51839	5.54539e-14	1.87454e-13	NA	NA
CPIJ013074	9.07567	5.59712	9.16305	0.940872	5.94887	2.70007e-09	6.94682e-09	NA	NA
CPIJ012343	40.9712	5.59059	5.97288	0.531237	10.5237	6.71688e-26	3.93233e-25	NA	NA
CPIJ014104	300.646	5.58118	6.69908	0.790438	7.06087	1.6546e-12	5.13828e-12	NA	NA
CPIJ015374	187.088	5.57786	5.99923	0.542247	10.2866	8.10105e-25	4.5151e-24	NA	NA
CPIJ011379	19.8679	5.57381	6.49039	0.720639	7.73454	1.0378e-14	3.636e-14	Calmodulin	InterPro:IPR002048; InterPro:IPR011992
CPIJ003215	19.9602	5.56947	6.52969	0.733076	7.59739	3.0217e-14	1.03589e-13	NA	NA
CPIJ001871	397.501	5.56415	6.403	0.679909	8.18367	2.75333e-16	1.04285e-15	Putative uncharacterized protein	InterPro:IPR006170
CPIJ017129	129.273	5.56358	5.70208	0.335279	16.5939	7.71929e-62	2.17362e-60	Prolyl 4-hydroxylase alpha subunit 1	InterPro:IPR013547; InterPro:IPR006620; InterPro:IPR005123
CPIJ003681	190.549	5.54358	6.8207	0.766171	7.23543	4.64066e-13	1.48925e-12	NA	NA
CPIJ007024	567.899	5.54257	5.59629	0.222146	24.9502	2.12627e-137	1.42256e-134	Serine protease inhibitor	InterPro:IPR000215; UniProtKB-KW:KW-0645
CPIJ007836	442.005	5.54219	6.16836	0.558335	9.92627	3.20013e-23	1.65662e-22	NA	NA
CPIJ017128	28.9061	5.52126	6.07047	0.610646	9.04167	1.54292e-19	6.72755e-19	Prolyl 4-hydroxylase alpha subunit 1	InterPro:IPR013547; InterPro:IPR006620; InterPro:IPR005123
CPIJ004688	174.612	5.51661	7.62601	0.929685	5.93384	2.95923e-09	7.59141e-09	NA	NA
CPIJ007992	119.883	5.50978	5.63569	0.32921	16.7364	7.12022e-63	2.07841e-61	Zinc finger MYND domain-containing protein 10	UniProtKB-KW:KW-0479
CPIJ003917	180.385	5.49221	5.64038	0.336564	16.3185	7.29127e-60	1.85905e-58	NA	NA
CPIJ011994	24.0143	5.47987	6.18421	0.674797	8.12077	4.63227e-16	1.73526e-15	NA	NA
CPIJ004145	292.036	5.47009	7.37264	0.915801	5.97302	2.32906e-09	6.021e-09	Predicted protein	InterPro:IPR006170
CPIJ013371	88.6749	5.45669	5.65773	0.414887	13.1522	1.65191e-39	1.70872e-38	Putative uncharacterized protein	InterPro:IPR010285
CPIJ005993	13.1595	5.45592	6.91287	0.816244	6.68418	2.32217e-11	6.76784e-11	NA	NA
CPIJ039826	53.6246	5.45412	6.62241	0.77339	7.05222	1.76085e-12	5.4561e-12	NA	NA
CPIJ001736	81.3945	5.44457	5.62582	0.394336	13.8069	2.31507e-43	2.80188e-42	Putative uncharacterized protein	InterPro:IPR000195
CPIJ004750	34.0411	5.44288	5.94186	0.606739	8.97071	2.94615e-19	1.26938e-18	Putative uncharacterized protein	InterPro:IPR002656
CPIJ014198	41.3321	5.42909	5.75474	0.505843	10.7328	7.14233e-27	4.36154e-26	Putative uncharacterized protein	InterPro:IPR009057; UniProtKB-KW:KW-0238; UniProtKB-KW:KW-0371; InterPro:IPR001356; InterPro:IPR017970; UniProtKB-KW:KW-0539; UniProtKB-SubCell:SL-0191
CPIJ004028	338.663	5.42492	8.34878	0.996764	5.44253	5.25295e-08	1.24678e-07	NA	NA
CPIJ014564	304.243	5.41317	5.8646	0.578102	9.36369	7.6999e-21	3.58343e-20	Heat shock protein 70 B2	UniProtKB-KW:KW-0547; UniProtKB-KW:KW-0067; UniProtKB-KW:KW-0346
CPIJ003539	863.454	5.40661	7.58071	0.88887	6.08256	1.18279e-09	3.10863e-09	Cytosol aminopeptidase	InterPro:IPR000819; InterPro:IPR008283; InterPro:IPR011356; UniProtKB-KW:KW-0031
CPIJ004148	139.181	5.40224	5.50579	0.305353	17.6918	4.85157e-70	2.03888e-68	N-acetyl lactosaminide beta-1	UniProtKB-KW:KW-0808
CPIJ001238	237.617	5.40189	6.16294	0.609284	8.86597	7.58433e-19	3.20666e-18	NA	NA
CPIJ006525	36.3026	5.40171	5.78849	0.544417	9.922	3.33988e-23	1.72789e-22	NA	NA
CPIJ004377	27.0558	5.39655	5.93509	0.619563	8.71026	3.03179e-18	1.24716e-17	NA	NA
CPIJ005744	413.938	5.39483	5.99543	0.594977	9.0673	1.22005e-19	5.35747e-19	NA	NA
CPIJ002912	1038.07	5.38514	5.89976	0.557226	9.66419	4.27997e-22	2.10735e-21	Ciliary dynein heavy chain 11	InterPro:IPR004273; InterPro:IPR026983
CPIJ016733	17.1475	5.37028	6.29872	0.737529	7.28144	3.30264e-13	1.06868e-12	Chaperone protein dnaJ 2	InterPro:IPR008971
CPIJ010203	288.382	5.3671	6.52135	0.814174	6.59208	4.33696e-11	1.24511e-10	Cytochrome P450 9b1	UniProtKB-KW:KW-0503; InterPro:IPR001128; InterPro:IPR002401; UniProtKB-KW:KW-0560; InterPro:IPR017972; UniProtKB-KW:KW-0479
CPIJ010388	22.0785	5.3667	6.10417	0.686571	7.81667	5.42381e-15	1.92895e-14	Cytochrome c-2	InterPro:IPR002327; InterPro:IPR003088; UniProtKB-KW:KW-0496; InterPro:IPR009056; UniProtKB-KW:KW-0479; UniProtKB-KW:KW-0249; UniProtKB-KW:KW-0679
CPIJ005388	199.989	5.35624	7.2132	0.860739	6.22284	4.88247e-10	1.31738e-09	NA	NA
CPIJ007813	813.999	5.3498	6.54773	0.799026	6.6954	2.15077e-11	6.28583e-11	NA	NA
CPIJ016443	53.417	5.32323	6.26744	0.746951	7.1266	1.02875e-12	3.23498e-12	Putative uncharacterized protein	InterPro:IPR002656
CPIJ004704	115.417	5.32116	6.77971	0.825548	6.44561	1.15139e-10	3.22313e-10	NA	NA
CPIJ005023	65.8077	5.32059	5.52554	0.421829	12.6132	1.78695e-36	1.62261e-35	Growth-arrest-specific protein 8	InterPro:IPR025593
CPIJ006827	20.8143	5.31655	5.99626	0.669501	7.94106	2.00465e-15	7.30337e-15	NA	NA
CPIJ007166	30.1697	5.31189	5.78757	0.593702	8.94705	3.65112e-19	1.56266e-18	NA	NA
CPIJ000571	61.1734	5.30967	7.20194	0.906235	5.85904	4.65552e-09	1.17982e-08	NA	NA
CPIJ008813	75.1037	5.30655	6.20892	0.747719	7.09698	1.27514e-12	3.98135e-12	Sodium-dependent phosphate transporter	InterPro:IPR011701
CPIJ010971	7.17013	5.29722	8.81237	0.959567	5.52043	3.38164e-08	8.1138e-08	NA	NA
CPIJ008234	33.7612	5.27284	5.67459	0.555187	9.4974	2.15191e-21	1.02748e-20	NA	NA
CPIJ002029	1267.2	5.27261	6.87917	0.822596	6.40972	1.45791e-10	4.06145e-10	Arginine kinase	UniProtKB-KW:KW-0547; InterPro:IPR014746; UniProtKB-KW:KW-0067; InterPro:IPR022413; InterPro:IPR022414; InterPro:IPR022415; UniProtKB-KW:KW-0418; UniProtKB-KW:KW-0808
CPIJ004419	103.304	5.26899	5.41614	0.366499	14.3765	7.26499e-47	1.02371e-45	Nucleosome assembly protein	InterPro:IPR002164
CPIJ008640	45.5856	5.2596	5.51927	0.468022	11.2379	2.65507e-29	1.81038e-28	Cell division protein kinase 7	UniProtKB-KW:KW-0547; InterPro:IPR000719; InterPro:IPR002290; InterPro:IPR008271; InterPro:IPR017441; UniProtKB-KW:KW-0067; UniProtKB-KW:KW-0418; InterPro:IPR011009; UniProtKB-KW:KW-0132
CPIJ009593	124.888	5.25697	6.65732	0.843233	6.2343	4.53811e-10	1.22783e-09	NA	NA
CPIJ019519	227.563	5.25147	5.67375	0.593273	8.8517	8.61949e-19	3.63056e-18	NA	NA
CPIJ004389	6.82069	5.24586	8.75383	0.962341	5.45115	5.00458e-08	1.18952e-07	NA	NA
CPIJ009462	57.6668	5.24239	5.45365	0.429788	12.1976	3.20114e-34	2.639e-33	Thrombospondin	InterPro:IPR003367; InterPro:IPR008859
CPIJ007357	28.0761	5.23811	5.68135	0.57946	9.03964	1.57187e-19	6.85199e-19	NA	NA
CPIJ002325	19.6338	5.23602	5.91167	0.671799	7.79403	6.49057e-15	2.29954e-14	NA	NA
CPIJ019377	11.0556	5.23354	6.64304	0.825093	6.34297	2.25372e-10	6.22042e-10	NA	NA
CPIJ011914	99.1727	5.22344	5.3494	0.342487	15.2515	1.60927e-52	2.89738e-51	NA	NA
CPIJ001823	680.255	5.21637	5.45193	0.36682	14.2205	6.83604e-46	9.26577e-45	Putative uncharacterized protein	InterPro:IPR003593; UniProtKB-KW:KW-0547; InterPro:IPR004273; InterPro:IPR026982; InterPro:IPR026983; UniProtKB-KW:KW-0067
CPIJ018971	55.7824	5.20438	6.30794	0.804659	6.46781	9.94348e-11	2.79521e-10	NA	NA
CPIJ010872	19.059	5.19695	5.8526	0.669041	7.76777	7.98811e-15	2.81995e-14	Translocator protein	InterPro:IPR004307
CPIJ015093	123.775	5.19304	6.05567	0.730712	7.10681	1.18752e-12	3.71676e-12	NA	NA
CPIJ009608	155.219	5.1814	5.29563	0.32227	16.0778	3.65085e-58	8.44593e-57	Malic enzyme	InterPro:IPR001891; InterPro:IPR012301; InterPro:IPR012302; InterPro:IPR015884; UniProtKB-KW:KW-0560; UniProtKB-KW:KW-0479
CPIJ000996	294.784	5.18061	5.49844	0.466938	11.0948	1.32886e-28	8.78518e-28	NA	NA
CPIJ014134	10.501	5.17898	6.59968	0.828196	6.25333	4.01789e-10	1.09114e-09	Putative uncharacterized protein	InterPro:IPR001564
CPIJ007454	194.367	5.17359	5.28354	0.323595	15.9878	1.55302e-57	3.44964e-56	Small calcium-binding mitochondrial carrier	UniProtKB-KW:KW-0813; UniProtKB-KW:KW-0472; UniProtKB-KW:KW-0812; InterPro:IPR002067
CPIJ010478	269.998	5.16867	5.67263	0.578743	8.93085	4.2273e-19	1.8051e-18	Putative uncharacterized protein	InterPro:IPR013766; InterPro:IPR017937
CPIJ009621	801.852	5.15994	5.70103	0.577573	8.93383	4.11516e-19	1.75766e-18	NA	NA
CPIJ016401	68.0694	5.15867	6.19742	0.763225	6.75905	1.38903e-11	4.09319e-11	Chaperone protein dnaJ	InterPro:IPR008971; InterPro:IPR001305; UniProtKB-KW:KW-0479
CPIJ009397	257.651	5.12664	5.91462	0.768498	6.67098	2.54099e-11	7.38756e-11	NA	NA
CPIJ017589	123.526	5.12348	7.11101	0.93458	5.48212	4.20259e-08	1.00303e-07	NA	NA
CPIJ016741	6.48394	5.12306	8.67219	0.974896	5.25499	1.48034e-07	3.41521e-07	NA	NA
CPIJ001618	174.44	5.11573	5.42845	0.495777	10.3186	5.80617e-25	3.25995e-24	NA	NA
CPIJ005005	10.0217	5.11149	6.52695	0.831079	6.15043	7.72713e-10	2.05475e-09	NA	NA
CPIJ017420	30.4979	5.09307	5.49589	0.576806	8.82979	1.04873e-18	4.40731e-18	Putative uncharacterized protein	InterPro:IPR001613
CPIJ018896	280.834	5.08752	5.61854	0.630996	8.06269	7.46365e-16	2.76801e-15	Serine threonine-protein kinase	InterPro:IPR006612; UniProtKB-KW:KW-0418
CPIJ000553	98.4135	5.07294	7.09458	0.896316	5.65976	1.51581e-08	3.72405e-08	Abc transporter	InterPro:IPR003593; UniProtKB-KW:KW-0547; InterPro:IPR003439; UniProtKB-KW:KW-0067; InterPro:IPR013525
CPIJ009338	21.2134	5.07279	5.62359	0.627359	8.08594	6.16887e-16	2.30005e-15	V-type ATP synthase subunit D	InterPro:IPR002699
CPIJ000990	2212.65	5.06668	7.36015	0.958916	5.28376	1.26557e-07	2.93429e-07	Cytosol aminopeptidase	InterPro:IPR000819; InterPro:IPR008283; InterPro:IPR011356; UniProtKB-KW:KW-0031
CPIJ013783	10.1338	5.03751	6.53051	0.851635	5.91511	3.31657e-09	8.48339e-09	Pupal cuticle protein	InterPro:IPR000618
CPIJ001931	28.021	5.03622	5.43474	0.55753	9.0331	1.66879e-19	7.26314e-19	NA	NA
CPIJ012187	76.1986	5.02923	5.30151	0.477988	10.5217	6.8649e-26	4.01758e-25	NA	NA
CPIJ013022	5.87848	5.02543	8.46309	0.978668	5.13497	2.82191e-07	6.38258e-07	NA	NA
CPIJ007742	22.9605	5.02409	5.65787	0.685411	7.33004	2.30084e-13	7.50173e-13	NA	NA
CPIJ007741	37.4543	5.01318	5.97134	0.83435	6.00848	1.87272e-09	4.86837e-09	NA	NA
CPIJ002089	743.902	5.01304	5.2085	0.419611	11.9469	6.7395e-33	5.3047e-32	NA	NA
CPIJ013315	5.76081	5.00242	8.45322	0.979524	5.10699	3.27339e-07	7.3649e-07	Outer mitochondrial translocase subunit	InterPro:IPR027246
CPIJ007809	23.8804	4.99838	5.45039	0.590633	8.46276	2.6113e-17	1.03328e-16	Pickpocket	InterPro:IPR001873; UniProtKB-KW:KW-0894; UniProtKB-KW:KW-0813; UniProtKB-KW:KW-0406; UniProtKB-KW:KW-0739; UniProtKB-KW:KW-0472; UniProtKB-KW:KW-0812
CPIJ014155	5.67185	4.99383	8.41886	0.979411	5.09881	3.41797e-07	7.68194e-07	Tubulin alpha chain	InterPro:IPR000217; UniProtKB-KW:KW-0493
CPIJ005890	12.9452	4.97734	5.87409	0.756438	6.57997	4.70529e-11	1.349e-10	Fatty acyl-CoA reductase 1	InterPro:IPR026055
CPIJ011995	457.013	4.97208	5.48525	0.54842	9.0662	1.23239e-19	5.4088e-19	NA	NA
CPIJ011104	85.7847	4.97094	5.48783	0.631695	7.86921	3.56882e-15	1.28315e-14	Putative uncharacterized protein	InterPro:IPR001071
CPIJ007877	133.847	4.96644	5.6201	0.650741	7.63198	2.31184e-14	7.96453e-14	NA	NA
CPIJ010985	8.9178	4.95973	6.35203	0.838099	5.91783	3.26218e-09	8.34939e-09	NA	NA
CPIJ019651	151.756	4.95537	5.41143	0.568938	8.70985	3.04274e-18	1.25136e-17	NA	NA
CPIJ009052	610.839	4.94793	5.29848	0.52347	9.45217	3.31879e-21	1.56941e-20	NA	NA
CPIJ014226	58.9276	4.94103	5.13949	0.43771	11.2884	1.49815e-29	1.03162e-28	Cellular retinaldehyde-binding protein	InterPro:IPR001071
CPIJ019951	160.203	4.93903	5.00509	0.257905	19.1506	9.56408e-82	7.99844e-80	TBC1 domain family member 19	InterPro:IPR000195
CPIJ008658	344.685	4.93778	7.25512	0.967327	5.10456	3.31566e-07	7.45701e-07	Glutamate dehydrogenase	InterPro:IPR006095; InterPro:IPR006096; InterPro:IPR006097; UniProtKB-KW:KW-0560; InterPro:IPR014362
CPIJ013063	5.2723	4.92542	8.36435	0.981989	5.01576	5.28239e-07	1.17195e-06	Coagulation factor IX	InterPro:IPR009003; InterPro:IPR001254
CPIJ005308	12.1265	4.91316	5.78298	0.748991	6.5597	5.39145e-11	1.54149e-10	Putative uncharacterized protein	InterPro:IPR001199
CPIJ007764	8.61908	4.91299	6.31707	0.84376	5.82274	5.78906e-09	1.45913e-08	NA	NA
CPIJ017044	93.6759	4.90019	5.0157	0.338734	14.4662	1.98058e-47	2.86319e-46	NA	NA
CPIJ002079	15.708	4.89361	5.56876	0.699306	6.99781	2.59994e-12	7.98946e-12	Putative uncharacterized protein	InterPro:IPR001304
CPIJ004727	377.961	4.88734	6.67154	0.930208	5.25403	1.4881e-07	3.43216e-07	NA	NA
CPIJ018057	176.769	4.87008	5.87718	0.739926	6.58185	4.64625e-11	1.3323e-10	NA	NA
CPIJ006588	5.18188	4.86986	8.31907	0.987105	4.93348	8.07765e-07	1.7698e-06	NA	NA
CPIJ002405	8.28268	4.86354	6.25137	0.84402	5.76236	8.2948e-09	2.07166e-08	NA	NA
CPIJ001899	80.2363	4.86006	5.53079	0.654571	7.42481	1.12943e-13	3.75415e-13	Testis-specific serine/threonine-protein kinase 1	InterPro:IPR000719; InterPro:IPR002290; InterPro:IPR008271; UniProtKB-KW:KW-0418; InterPro:IPR011009
CPIJ007191	21.5585	4.85277	5.30026	0.59825	8.11162	4.99507e-16	1.86824e-15	ATP-binding cassette sub-family G member 4	InterPro:IPR003593; UniProtKB-KW:KW-0547; InterPro:IPR003439; InterPro:IPR017871; UniProtKB-KW:KW-0067; InterPro:IPR013525
CPIJ007794	130.292	4.85076	6.01099	0.850556	5.70305	1.17684e-08	2.9118e-08	NA	NA
CPIJ007580	85.0215	4.82949	7.49955	0.995669	4.85049	1.23154e-06	2.66271e-06	NA	NA
CPIJ004957	14.4843	4.82415	5.47398	0.683682	7.05613	1.71208e-12	5.31088e-12	NA	NA
CPIJ017249	8.23451	4.82312	6.23384	0.850643	5.66997	1.42822e-08	3.51455e-08	NA	NA
CPIJ016278	116.561	4.81663	4.90071	0.294687	16.3449	4.72757e-60	1.21651e-58	NA	NA
CPIJ006494	4.87467	4.81504	8.25064	0.990865	4.85943	1.17727e-06	2.55065e-06	Putative uncharacterized protein	InterPro:IPR001523; InterPro:IPR009057; UniProtKB-KW:KW-0238; UniProtKB-KW:KW-0539; UniProtKB-SubCell:SL-0191; UniProtKB-KW:KW-0804; UniProtKB-KW:KW-0805; UniProtKB-KW:KW-0217
CPIJ010987	61.9513	4.81067	5.9604	0.842113	5.71262	1.11248e-08	2.7599e-08	NA	NA
CPIJ011620	464.993	4.80541	7.00301	0.972906	4.93924	7.8429e-07	1.7195e-06	NA	NA
CPIJ001291	222.253	4.80424	5.01672	0.442749	10.851	1.97362e-27	1.241e-26	Fatty acid hydroxylase	InterPro:IPR006694; InterPro:IPR014430; InterPro:IPR001199
CPIJ017250	11.1486	4.79859	5.65315	0.75251	6.37679	1.80842e-10	5.01702e-10	NA	NA
CPIJ016980	710.073	4.79662	4.92536	0.348123	13.7785	3.43196e-43	4.12971e-42	NA	NA
CPIJ011769	17.454	4.79265	5.29371	0.633043	7.57081	3.70904e-14	1.26478e-13	Ef hand protein	InterPro:IPR002048; InterPro:IPR011992
CPIJ002954	50.4092	4.78753	6.8026	0.935848	5.11571	3.12559e-07	7.0485e-07	NA	NA
CPIJ016189	109.297	4.78483	4.90406	0.34232	13.9777	2.13401e-44	2.69995e-43	NA	NA
CPIJ003060	37.1712	4.77878	5.06831	0.518862	9.21011	3.25787e-20	1.47035e-19	Sodium/potassium/calcium exchanger 6	UniProtKB-KW:KW-0472; InterPro:IPR004837; UniProtKB-KW:KW-0812
CPIJ014947	10.9458	4.7691	5.64215	0.755366	6.31362	2.72575e-10	7.48497e-10	NA	NA
CPIJ011554	32.3378	4.76279	5.0555	0.502895	9.47075	2.77848e-21	1.31838e-20	NA	NA
CPIJ006441	23.8734	4.76104	5.17103	0.589686	8.07386	6.81091e-16	2.53154e-15	Hyperpolarization activated cyclic nucleotide-gated potassium channel	InterPro:IPR002373
CPIJ000078	7.75772	4.7594	6.1641	0.856206	5.5587	2.71786e-08	6.56257e-08	Farnesyl pyrophosphate synthetase	InterPro:IPR000092
CPIJ006496	56.7482	4.75814	4.90256	0.380342	12.5102	6.56904e-36	5.82576e-35	Gooseberry	InterPro:IPR001523; InterPro:IPR009057; UniProtKB-KW:KW-0238; UniProtKB-KW:KW-0371; InterPro:IPR001356; InterPro:IPR017970; UniProtKB-KW:KW-0539; UniProtKB-SubCell:SL-0191; UniProtKB-KW:KW-0804; UniProtKB-KW:KW-0805; UniProtKB-KW:KW-0217
CPIJ007076	7.77151	4.75364	6.16722	0.857017	5.54673	2.91064e-08	7.01489e-08	Trypsin-4	InterPro:IPR009003; InterPro:IPR001254; InterPro:IPR001314; InterPro:IPR018114; UniProtKB-KW:KW-0645; UniProtKB-KW:KW-0720; UniProtKB-KW:KW-0378
CPIJ011070	92.2934	4.74806	6.9422	0.914537	5.19176	2.08317e-07	4.75608e-07	Putative uncharacterized protein	InterPro:IPR026983
CPIJ010055	25.9185	4.73857	5.08659	0.545075	8.69343	3.51672e-18	1.44345e-17	NA	NA
CPIJ015279	37.9677	4.73572	5.04835	0.490305	9.65873	4.51447e-22	2.22151e-21	NA	NA
CPIJ013214	20.4692	4.73209	5.20936	0.627718	7.53856	4.7519e-14	1.61185e-13	Rage-1	UniProtKB-KW:KW-0547; InterPro:IPR000719; InterPro:IPR008271; UniProtKB-KW:KW-0723; InterPro:IPR017441; UniProtKB-KW:KW-0067; InterPro:IPR011009
CPIJ015244	4.58364	4.72936	8.10946	0.99578	4.7494	2.04022e-06	4.34323e-06	NA	NA
CPIJ004686	10.7056	4.72739	5.59133	0.760905	6.21285	5.2031e-10	1.39982e-09	NA	NA
CPIJ000407	3142.07	4.7176	5.39851	0.616106	7.65713	1.90127e-14	6.58127e-14	Tubulin beta-4 chain	UniProtKB-KW:KW-0547; InterPro:IPR008280; InterPro:IPR018316; InterPro:IPR002453; InterPro:IPR017975; UniProtKB-KW:KW-0342; UniProtKB-KW:KW-0963; UniProtKB-KW:KW-0206; UniProtKB-SubCell:SL-0090; InterPro:IPR000217; UniProtKB-KW:KW-0493
CPIJ004695	757.826	4.70022	5.12388	0.548206	8.57381	1.00115e-17	4.03304e-17	Dynein-1-beta heavy chain	InterPro:IPR003593; UniProtKB-KW:KW-0547; InterPro:IPR004273; InterPro:IPR026983; UniProtKB-KW:KW-0067
CPIJ003460	176.777	4.69807	4.76953	0.273556	17.1741	4.15198e-66	1.41727e-64	NA	NA
CPIJ005234	10.5875	4.68588	5.5638	0.769031	6.09322	1.10663e-09	2.91351e-09	NA	NA
CPIJ015243	275.187	4.67693	5.75698	0.766693	6.10014	1.05978e-09	2.79413e-09	NA	NA
CPIJ017649	4.36612	4.67322	8.11671	1.00076	4.6697	3.01644e-06	6.35027e-06	Putative uncharacterized protein	InterPro:IPR012337; InterPro:IPR003656; InterPro:IPR008906
CPIJ014472	118.382	4.67004	4.7621	0.310489	15.0409	3.96043e-51	6.75941e-50	40S ribosomal protein SA	InterPro:IPR005707; UniProtKB-KW:KW-0689
CPIJ005247	48.3656	4.66871	4.8406	0.420747	11.0962	1.3083e-28	8.65265e-28	NA	NA
CPIJ003706	12.8147	4.66761	5.32057	0.689874	6.76589	1.32496e-11	3.90989e-11	NA	NA
CPIJ007808	27.6799	4.66592	4.9428	0.511078	9.12957	6.8771e-20	3.05029e-19	Pickpocket	InterPro:IPR001873; InterPro:IPR020903; UniProtKB-KW:KW-0894; UniProtKB-KW:KW-0813; UniProtKB-KW:KW-0406; UniProtKB-KW:KW-0739; UniProtKB-KW:KW-0472; UniProtKB-KW:KW-0812
CPIJ002008	10.0522	4.66254	5.49712	0.759374	6.13999	8.25289e-10	2.19247e-09	Tetraspanin F139	UniProtKB-KW:KW-0472; InterPro:IPR000301; InterPro:IPR008952; InterPro:IPR018499; UniProtKB-KW:KW-0812
CPIJ015444	4.24304	4.65283	8.0426	0.999346	4.65588	3.22605e-06	6.77451e-06	NA	NA
CPIJ001353	777.101	4.6412	8.23054	1.01042	4.59333	4.3622e-06	9.0828e-06	Tubulin alpha chain	UniProtKB-KW:KW-0547; InterPro:IPR008280; InterPro:IPR018316; InterPro:IPR002452; InterPro:IPR017975; UniProtKB-KW:KW-0342; UniProtKB-KW:KW-0963; UniProtKB-KW:KW-0206; InterPro:IPR000217; UniProtKB-KW:KW-0493
CPIJ007407	235.422	4.64023	4.71121	0.2672	17.3661	1.48925e-67	5.53537e-66	NA	NA
CPIJ009153	1121.84	4.63426	4.77145	0.324438	14.284	2.75452e-46	3.81076e-45	Dynein-1-beta heavy chain	InterPro:IPR003593; UniProtKB-KW:KW-0547; InterPro:IPR004273; InterPro:IPR026983; InterPro:IPR011704; UniProtKB-KW:KW-0067
CPIJ001181	29.2888	4.63353	4.87992	0.480974	9.63364	5.76519e-22	2.82037e-21	NA	NA
CPIJ012294	70.9899	4.63304	6.00003	0.881667	5.25486	1.48134e-07	3.41704e-07	WD repeat-containing protein on Y chromosome
CPIJ001581	82.9826	4.63097	4.99406	0.587136	7.88739	3.08564e-15	1.11373e-14	NA	NA
CPIJ017043	105.302	4.62815	4.7629	0.369569	12.5231	5.58117e-36	4.96282e-35	NA	NA
CPIJ010391	111.027	4.62181	4.73429	0.326956	14.1359	2.28333e-45	3.01904e-44	NA	NA
CPIJ007160	107.278	4.61802	4.69395	0.287386	16.069	4.20589e-58	9.70314e-57	NA	NA
CPIJ010175	16.4651	4.61077	5.15061	0.684547	6.7355	1.63364e-11	4.80131e-11	Cytochrome P450 9b1	UniProtKB-KW:KW-0503; InterPro:IPR001128; InterPro:IPR002401; UniProtKB-KW:KW-0560; InterPro:IPR017972; UniProtKB-KW:KW-0479
CPIJ007810	68.3539	4.60819	4.72475	0.347961	13.2434	4.92575e-40	5.22767e-39	Pickpocket	InterPro:IPR001873; UniProtKB-KW:KW-0894; UniProtKB-KW:KW-0813; UniProtKB-KW:KW-0406; UniProtKB-KW:KW-0739; UniProtKB-KW:KW-0472; UniProtKB-KW:KW-0812
CPIJ005521	4.08814	4.60371	7.95876	1.00271	4.59126	4.40588e-06	9.17146e-06	NA	NA
CPIJ018919	7.8802	4.59391	6.21089	0.904353	5.07977	3.77885e-07	8.46684e-07	Putative uncharacterized protein	InterPro:IPR001212; InterPro:IPR000998
CPIJ011010	52.8204	4.58927	4.8433	0.515249	8.90689	5.2482e-19	2.23362e-18	Apyrase	InterPro:IPR006146; InterPro:IPR006179; InterPro:IPR008334; InterPro:IPR004843
CPIJ016689	64.4417	4.57428	5.02967	0.755625	6.05364	1.41612e-09	3.70557e-09	Putative uncharacterized protein	InterPro:IPR001304
CPIJ003285	14.6968	4.56542	5.04731	0.637738	7.15878	8.14003e-13	2.56984e-12	NA	NA
CPIJ015517	4.02425	4.56117	7.92349	1.00653	4.5316	5.85394e-06	1.20761e-05	NA	NA
CPIJ006858	6.58459	4.55528	5.9327	0.864611	5.26859	1.37479e-07	3.17652e-07	Mitochondrial brown fat uncoupling protein	UniProtKB-KW:KW-0813; InterPro:IPR002030; UniProtKB-KW:KW-0472; UniProtKB-KW:KW-0812
CPIJ013073	55.1689	4.55474	5.94156	0.78783	5.78138	7.40907e-09	1.85543e-08	NA	NA
CPIJ012191	11.8941	4.53055	5.15801	0.700894	6.46395	1.02005e-10	2.86601e-10	NA	NA
CPIJ015944	192.678	4.52979	8.46502	1.06545	4.25154	2.12302e-05	4.18154e-05	Predicted protein	InterPro:IPR006170
CPIJ000991	140.89	4.51861	5.19663	0.659947	6.84692	7.54549e-12	2.2565e-11	Putative uncharacterized protein	InterPro:IPR001054
CPIJ012295	9.20343	4.51386	5.40398	0.776992	5.80941	6.26922e-09	1.5773e-08	NA	NA
CPIJ019652	263.574	4.51032	4.54629	0.203795	22.1316	1.56928e-108	4.03811e-106	NA	NA
CPIJ013039	63.689	4.509	4.61802	0.342557	13.1628	1.43746e-39	1.49243e-38	NA	NA
CPIJ016646	8.96487	4.50301	5.35792	0.773653	5.82045	5.86884e-09	1.47901e-08	Transformer-2 sex-determining protein	InterPro:IPR012677; InterPro:IPR000504
CPIJ007215	25916.5	4.49246	4.54028	0.221469	20.2848	1.7508e-91	2.25261e-89	Ciliary dynein heavy chain 5	InterPro:IPR003593; UniProtKB-KW:KW-0547; InterPro:IPR004273; InterPro:IPR026983; InterPro:IPR011704; UniProtKB-KW:KW-0067
CPIJ000758	291.835	4.46379	4.82358	0.494748	9.02236	1.84079e-19	7.99716e-19	NA	NA
CPIJ004916	8.56249	4.46115	5.31034	0.768888	5.80208	6.54973e-09	1.64688e-08	Galactose-specific C-type lectin	InterPro:IPR001304
CPIJ004300	18.6466	4.45544	4.80635	0.569027	7.82993	4.8816e-15	1.74093e-14	NA	NA
CPIJ012058	36.7075	4.45377	4.65677	0.452552	9.84147	7.46149e-23	3.8049e-22	NA	NA
CPIJ014331	6.08431	4.44426	5.8007	0.86807	5.1197	3.06019e-07	6.90658e-07	Sensory neuron membrane protein-1	InterPro:IPR002159; UniProtKB-KW:KW-0472; UniProtKB-KW:KW-0812
CPIJ004231	205.593	4.44117	4.61336	0.468794	9.47359	2.70389e-21	1.28372e-20	Gram-negative bacteria binding protein	InterPro:IPR000757
CPIJ007266	3.6564	4.43461	7.8248	1.01566	4.36625	1.26399e-05	2.54013e-05	NA	NA
CPIJ011081	1691.8	4.42867	4.9798	0.62967	7.03331	2.0169e-12	6.22869e-12	Heat shock protein 70 B2	UniProtKB-KW:KW-0547; UniProtKB-KW:KW-0067; UniProtKB-KW:KW-0346
CPIJ007437	13.5283	4.42545	4.93256	0.651952	6.788	1.13702e-11	3.36657e-11	NA	NA
CPIJ008853	21.3679	4.42265	5.57236	0.891648	4.96009	7.04612e-07	1.54949e-06	Maltose phosphorylase	InterPro:IPR005195; InterPro:IPR008928; InterPro:IPR012341
CPIJ020250	95.5617	4.42165	5.88916	0.941412	4.69683	2.64232e-06	5.58657e-06	NA	NA
CPIJ011169	130.649	4.42088	4.47709	0.248589	17.7839	9.41615e-71	4.15553e-69	Esterase E4	UniProtKB-KW:KW-0378
CPIJ016940	39.9926	4.41141	4.57251	0.414463	10.6437	1.86643e-26	1.12173e-25	NA	NA
CPIJ005895	48.5167	4.40423	4.62478	0.456605	9.6456	5.13121e-22	2.52129e-21	Putative uncharacterized protein	InterPro:IPR026055
CPIJ011082	1144.68	4.40296	5.06176	0.667093	6.60022	4.10555e-11	1.18029e-10	NA	NA
CPIJ016029	23.0087	4.39953	4.69237	0.541741	8.12108	4.62045e-16	1.73122e-15	NA	NA
CPIJ017934	90.3018	4.38473	4.48546	0.351773	12.4646	1.16384e-35	1.02186e-34	NA	NA
CPIJ018753	16.1561	4.38109	4.84108	0.653981	6.69911	2.09694e-11	6.13172e-11	NA	NA
CPIJ009681	27.1622	4.37754	4.59414	0.474314	9.22919	2.72675e-20	1.23497e-19	Translocator protein	InterPro:IPR004307
CPIJ010032	3.89582	4.37695	7.82921	1.02808	4.25739	2.0683e-05	4.07808e-05	Predicted protein	InterPro:IPR001878; UniProtKB-KW:KW-0479
CPIJ018516	3.3889	4.37676	7.73239	1.01798	4.29945	1.71222e-05	3.40367e-05	Putative uncharacterized protein	InterPro:IPR013087; InterPro:IPR007087
CPIJ008899	66.9258	4.37656	4.46829	0.316565	13.8251	1.79812e-43	2.18412e-42	NA	NA
CPIJ002327	96.0946	4.3705	5.32509	0.900529	4.85326	1.21449e-06	2.62721e-06	Cubilin	InterPro:IPR001881; InterPro:IPR018097
CPIJ004125	3.3738	4.36872	7.68274	1.01859	4.28898	1.79495e-05	3.56095e-05	Succinate dehydrogenase	InterPro:IPR007992
CPIJ020106	5.87318	4.36638	5.65265	0.8742	4.99472	5.89216e-07	1.30343e-06	Translocator protein	InterPro:IPR004307
CPIJ014237	385.582	4.36617	8.62685	1.06411	4.10311	4.07628e-05	7.84939e-05	NA	NA
CPIJ005766	15.2436	4.35984	4.75623	0.608039	7.17032	7.48229e-13	2.36845e-12	NA	NA
CPIJ009906	3.37127	4.35415	7.60941	1.02122	4.26366	2.01101e-05	3.97122e-05	NA	NA
CPIJ001784	24.2132	4.35385	4.60747	0.496706	8.76544	1.86056e-18	7.72202e-18	NA	NA
CPIJ002189	5.88528	4.35345	5.69939	0.885668	4.91544	8.85831e-07	1.93628e-06	NA	NA
CPIJ018309	15.0441	4.35071	4.75069	0.610987	7.1208	1.073e-12	3.36968e-12	Tyrosine-protein kinase	InterPro:IPR000719; InterPro:IPR001245; InterPro:IPR008266; InterPro:IPR020635; UniProtKB-KW:KW-0418; InterPro:IPR011009
CPIJ014906	14.7351	4.33642	4.73472	0.606505	7.14985	8.68701e-13	2.73787e-12	NA	NA
CPIJ004502	50.4863	4.3358	6.23224	0.918675	4.71963	2.36275e-06	5.00625e-06	NA	NA
CPIJ013342	44.9452	4.32831	4.46375	0.386331	11.2036	3.91424e-29	2.64737e-28	NA	NA
CPIJ015216	10.353	4.31701	4.96997	0.725831	5.94768	2.71969e-09	6.99515e-09	NA	NA
CPIJ002009	7.61847	4.29562	5.13023	0.781172	5.49895	3.82069e-08	9.1371e-08	Tetraspanin	UniProtKB-KW:KW-0472; InterPro:IPR000301; InterPro:IPR008952; InterPro:IPR018499; UniProtKB-KW:KW-0812
CPIJ014201	348.943	4.29108	4.3152	0.170571	25.1572	1.18002e-139	8.58133e-137	OSMotic avoiCPIJ014460ce abnormal family member	InterPro:IPR005821; InterPro:IPR024862; UniProtKB-KW:KW-0813; UniProtKB-KW:KW-0406; UniProtKB-KW:KW-0812
CPIJ014869	48.5938	4.2851	5.84344	0.917752	4.66913	3.02478e-06	6.36624e-06	NA	NA
CPIJ003600	7.5479	4.28146	5.10385	0.78186	5.476	4.35054e-08	1.0376e-07	Ctl transporter	UniProtKB-KW:KW-0472; UniProtKB-KW:KW-0812
CPIJ006510	5.40644	4.27977	5.64387	0.882177	4.85137	1.22611e-06	2.65131e-06	NA	NA
CPIJ014626	32.8888	4.27664	6.18624	0.948709	4.50785	6.54865e-06	1.3466e-05	NA	NA
CPIJ011168	5.30298	4.26013	5.58281	0.880812	4.83659	1.32083e-06	2.84804e-06	NA	NA
CPIJ004979	108.32	4.2597	4.91098	0.627314	6.79038	1.11837e-11	3.3137e-11	ATP-binding cassette sub-family A member 1	InterPro:IPR003593; UniProtKB-KW:KW-0547; InterPro:IPR003439; InterPro:IPR017871; UniProtKB-KW:KW-0067
CPIJ012984	5.28788	4.25912	5.61394	0.881708	4.83053	1.36167e-06	2.93497e-06	Testis-specific serine/threonine-protein kinase 1	UniProtKB-KW:KW-0547; InterPro:IPR000719; InterPro:IPR002290; InterPro:IPR008271; InterPro:IPR017441; UniProtKB-KW:KW-0067; UniProtKB-KW:KW-0418; InterPro:IPR011009
CPIJ009005	11.7606	4.25751	4.75138	0.655999	6.49011	8.57759e-11	2.41937e-10	ATP-dependent DNA helicase MER3	InterPro:IPR001650; InterPro:IPR011545; UniProtKB-KW:KW-0347; UniProtKB-KW:KW-0067; UniProtKB-KW:KW-0378
CPIJ000678	143.402	4.25644	4.31272	0.257552	16.5265	2.36302e-61	6.51135e-60	NA	NA
CPIJ008819	3.07843	4.24103	7.45259	1.02773	4.12662	3.68135e-05	7.11594e-05	S-phase kinase-associated protein 1A	InterPro:IPR001232; InterPro:IPR016072; InterPro:IPR016073; UniProtKB-KW:KW-0418
CPIJ013757	109.005	4.24084	4.37472	0.364923	11.6212	3.21604e-31	2.37071e-30	NA	NA
CPIJ017127	18.4328	4.23606	4.56565	0.570603	7.42384	1.13773e-13	3.78098e-13	Prolyl 4-hydroxylase subunit alpha-2	InterPro:IPR013547; InterPro:IPR006620; InterPro:IPR005123
CPIJ002408	7.42639	4.22945	5.02344	0.785097	5.38717	7.15749e-08	1.68377e-07	NA	NA
CPIJ014530	200.914	4.20977	4.24302	0.205147	20.5207	1.40648e-93	2.01067e-91	NA	NA
CPIJ003657	3.00011	4.20729	7.54141	1.03058	4.08244	4.4566e-05	8.55713e-05	Putative uncharacterized protein	InterPro:IPR015955; InterPro:IPR001557
CPIJ006297	95.962	4.20547	4.37965	0.360585	11.6629	1.97173e-31	1.46639e-30	NA	NA
CPIJ006816	17.6571	4.19658	5.32238	0.898349	4.67143	2.99108e-06	6.30007e-06	Salivary C-type lectin	InterPro:IPR001304
CPIJ005463	68.7474	4.19455	4.33734	0.37172	11.2842	1.57111e-29	1.08097e-28	Salivary lipase	InterPro:IPR000734; UniProtKB-KW:KW-0964; UniProtKB-KW:KW-0378
CPIJ014660	529.266	4.19441	4.21667	0.161518	25.9687	1.11758e-148	1.4379e-145	Protease m1 zinc metalloprotease	InterPro:IPR001930; UniProtKB-KW:KW-0645; InterPro:IPR014782; UniProtKB-KW:KW-0482
CPIJ000494	5.39514	4.19355	5.55864	0.904207	4.63782	3.521e-06	7.37721e-06	NA	NA
CPIJ007819	5.0407	4.18926	5.54172	0.886715	4.72447	2.3072e-06	4.89165e-06	NA	NA
CPIJ007683	3.13686	4.18591	7.52052	1.0394	4.02724	5.64346e-05	0.000107521	Adam	InterPro:IPR001590; InterPro:IPR024079; UniProtKB-KW:KW-0482
CPIJ007811	13.5118	4.18418	4.57969	0.616032	6.79216	1.10466e-11	3.27426e-11	Pickpocket	InterPro:IPR001873; UniProtKB-KW:KW-0894; UniProtKB-KW:KW-0813; UniProtKB-KW:KW-0406; UniProtKB-KW:KW-0739; UniProtKB-KW:KW-0472; UniProtKB-KW:KW-0812
CPIJ001483	112.885	4.18071	7.62727	1.05424	3.96561	7.32088e-05	0.000138153	NA	NA
CPIJ008205	785.088	4.18045	4.2003	0.158445	26.3842	2.08285e-153	3.87087e-150	NA	NA
CPIJ005644	77.4021	4.1678	4.52032	0.638781	6.52461	6.8179e-11	1.93708e-10	NA	NA
CPIJ020190	31.7781	4.15408	4.32396	0.439525	9.45129	3.34692e-21	1.58227e-20	NA	NA
CPIJ012527	2133.77	4.13432	4.17023	0.197765	20.9052	4.80634e-97	8.4622e-95	Ciliary dynein heavy chain 5	InterPro:IPR003593; UniProtKB-KW:KW-0547; InterPro:IPR004273; InterPro:IPR026983; InterPro:IPR011704; UniProtKB-KW:KW-0067
CPIJ002941	13.3231	4.13159	4.56613	0.644021	6.41531	1.40534e-10	3.92154e-10	High choriolytic enzyme 1	InterPro:IPR001506; InterPro:IPR006026; UniProtKB-KW:KW-0645; InterPro:IPR024079; UniProtKB-KW:KW-0378; UniProtKB-KW:KW-0479
CPIJ001673	12.855	4.13022	4.55753	0.630066	6.55521	5.55636e-11	1.58729e-10	Aprataxin	InterPro:IPR011146; InterPro:IPR007087
CPIJ002419	98.0023	4.11204	4.16394	0.252752	16.2691	1.6355e-59	4.09173e-58	NA	NA
CPIJ005852	13.4897	4.10849	4.55921	0.657265	6.25088	4.08141e-10	1.10803e-09	Neurotrypsin	InterPro:IPR009003; InterPro:IPR001254; InterPro:IPR001314; InterPro:IPR018114; UniProtKB-KW:KW-0645; UniProtKB-KW:KW-0720; UniProtKB-KW:KW-0378
CPIJ015943	87.0851	4.0924	7.37124	1.05603	3.87527	0.000106508	0.000198181	Predicted protein	InterPro:IPR006170
CPIJ012205	831.445	4.08373	4.11626	0.186471	21.9001	2.59004e-106	6.56379e-104	Dynein-1-beta heavy chain	InterPro:IPR003593; UniProtKB-KW:KW-0547; InterPro:IPR004273; InterPro:IPR026983; UniProtKB-KW:KW-0067
CPIJ019518	8.53137	4.07558	4.68867	0.721205	5.65108	1.59445e-08	3.90751e-08	NA	NA
CPIJ006741	8.46701	4.06989	4.69763	0.721458	5.6412	1.68872e-08	4.13247e-08	Putative uncharacterized protein	InterPro:IPR001971
CPIJ018840	2.81983	4.0673	7.43698	1.04362	3.8973	9.72728e-05	0.000181745	40S ribosomal protein S14	InterPro:IPR001971; UniProtKB-KW:KW-0689
CPIJ007370	56.6986	4.066	4.1519	0.320914	12.6701	8.66553e-37	7.9681e-36	Aldose reductase	InterPro:IPR018170; InterPro:IPR020471
CPIJ003440	22.2507	4.06272	4.26885	0.490501	8.28279	1.20319e-16	4.63165e-16	NA	NA
CPIJ000168	12.9914	4.0545	4.61864	0.685424	5.91533	3.3122e-09	8.47353e-09	NA	NA
CPIJ018964	6.79105	4.05063	4.97709	0.823597	4.91822	8.7336e-07	1.90977e-06	Translocator protein	InterPro:IPR004307
CPIJ010777	2.61554	4.04839	7.33247	1.0419	3.88559	0.000102083	0.000190397	NA	NA
CPIJ018973	8.27907	4.03727	4.63567	0.724424	5.57308	2.50278e-08	6.05724e-08	NA	NA
CPIJ007452	14.8403	4.03629	4.48638	0.64908	6.21847	5.02016e-10	1.35278e-09	NA	NA
CPIJ006873	481.497	4.02358	4.14296	0.378679	10.6253	2.27267e-26	1.3576e-25	NA	NA
CPIJ012810	356.351	4.02023	4.06825	0.249372	16.1214	1.80402e-58	4.28e-57	NA	NA
CPIJ005642	4.69182	4.01569	5.51333	0.919276	4.36832	1.25208e-05	2.51679e-05	Heat shock protein 27	UniProtKB-KW:KW-0346
CPIJ012190	43.6836	4.00066	4.12368	0.385036	10.3904	2.7433e-25	1.5607e-24	NA	NA
CPIJ020276	9.93354	3.98828	4.48948	0.681842	5.84928	4.93703e-09	1.24946e-08	Histone H2B	InterPro:IPR000558; UniProtKB-KW:KW-0544; InterPro:IPR007125; UniProtKB-KW:KW-0238; UniProtKB-KW:KW-0539; UniProtKB-SubCell:SL-0191; UniProtKB-KW:KW-0158; UniProtKB-SubCell:SL-0468; InterPro:IPR009072
CPIJ005291	46.1091	3.98371	4.15185	0.424781	9.37827	6.70631e-21	3.13061e-20	Putative uncharacterized protein	InterPro:IPR001878
CPIJ007806	15.2809	3.98338	4.28013	0.553278	7.1996	6.03891e-13	1.92357e-12	Pickpocket	InterPro:IPR001873; InterPro:IPR020903; UniProtKB-KW:KW-0894; UniProtKB-KW:KW-0813; UniProtKB-KW:KW-0406; UniProtKB-KW:KW-0739; UniProtKB-KW:KW-0472; UniProtKB-KW:KW-0812
CPIJ001156	15.3637	3.97346	4.33465	0.564265	7.04183	1.89733e-12	5.86812e-12	Mitogen-activated protein kinase 8	InterPro:IPR003527; InterPro:IPR008351; UniProtKB-KW:KW-0547; InterPro:IPR000719; InterPro:IPR002290; InterPro:IPR008271; UniProtKB-KW:KW-0723; UniProtKB-KW:KW-0067; UniProtKB-KW:KW-0418; UniProtKB-KW:KW-0808; InterPro:IPR011009
CPIJ011265	34.2623	3.96988	4.18823	0.46618	8.51577	1.65484e-17	6.59805e-17	NA	NA
CPIJ018633	4.24978	3.96239	5.27904	0.903208	4.38701	1.14917e-05	2.31579e-05	Glutathione-s-transferase theta	UniProtKB-KW:KW-0808
CPIJ014122	4.32045	3.95794	5.30685	0.910496	4.34701	1.38006e-05	2.76575e-05	Dehydrogenase/reductase SDR family member 8	InterPro:IPR002198; InterPro:IPR020904
CPIJ013209	174.139	3.95757	3.98583	0.191609	20.6544	8.91627e-95	1.30819e-92	NA	NA
CPIJ005836	9.80205	3.9513	4.4035	0.671069	5.88807	3.90731e-09	9.94578e-09	Protein Wnt	InterPro:IPR005817; UniProtKB-KW:KW-0964; UniProtKB-KW:KW-0272; UniProtKB-SubCell:SL-0111; UniProtKB-KW:KW-0217; UniProtKB-KW:KW-0879
CPIJ001348	7.7288	3.94425	4.60226	0.734335	5.37118	7.82237e-08	1.83553e-07	NA	NA
CPIJ016966	32.9111	3.94064	4.08953	0.423638	9.3019	1.37955e-20	6.34432e-20	Putative uncharacterized protein	InterPro:IPR006170
CPIJ015327	415.585	3.9396	3.97909	0.190178	20.7153	2.52219e-95	3.90613e-93	Putative uncharacterized protein	InterPro:IPR026983
CPIJ009617	61.9292	3.93316	4.4842	0.695885	5.65203	1.58566e-08	3.88654e-08	NA	NA
CPIJ008900	227.343	3.91321	4.06351	0.41322	9.47004	2.79732e-21	1.32657e-20	NA	NA
CPIJ014145	9.54763	3.91314	4.40831	0.691406	5.65968	1.51652e-08	3.72527e-08	NA	NA
CPIJ016044	48.1867	3.90807	4.00472	0.356901	10.95	6.64562e-28	4.2588e-27	NA	NA
CPIJ001041	46.0166	3.90651	4.00678	0.355648	10.9842	4.55203e-28	2.93853e-27	Beta-hexosaminidase	InterPro:IPR015883; InterPro:IPR025705; EC:3.2.1.52; InterPro:IPR013781; UniProtKB-KW:KW-0326; UniProtKB-KW:KW-0378
CPIJ012131	7.70916	3.90249	4.52886	0.74635	5.22876	1.70646e-07	3.92011e-07	NA	NA
CPIJ002943	30.7478	3.89325	4.07631	0.463239	8.40441	4.30003e-17	1.68713e-16	Putative uncharacterized protein	InterPro:IPR001506; InterPro:IPR006026; UniProtKB-KW:KW-0645; InterPro:IPR024079; UniProtKB-KW:KW-0378; UniProtKB-KW:KW-0479
CPIJ016034	15.9735	3.87368	4.12398	0.537528	7.20646	5.74252e-13	1.83195e-12	Putative uncharacterized protein	InterPro:IPR012858
CPIJ010983	14.2686	3.87324	4.18139	0.572675	6.76341	1.34783e-11	3.97457e-11	NA	NA
CPIJ008079	5.75858	3.87235	4.68502	0.814748	4.75282	2.00596e-06	4.27248e-06	Alpha-amylase 1	InterPro:IPR006046; InterPro:IPR006047; InterPro:IPR006048; InterPro:IPR006589; InterPro:IPR015902; InterPro:IPR013781; UniProtKB-KW:KW-0326; UniProtKB-KW:KW-0378
CPIJ007735	7.44899	3.86245	4.46817	0.74108	5.21193	1.8689e-07	4.27975e-07	NA	NA
CPIJ014259	2.24342	3.85899	7.13581	1.0547	3.65884	0.000253355	0.000455609	Chaperonin	UniProtKB-KW:KW-0547; InterPro:IPR002423; UniProtKB-KW:KW-0067
CPIJ019348	5.67448	3.85837	4.6311	0.803681	4.80087	1.57975e-06	3.38928e-06	NA	NA
CPIJ008231	2.30514	3.8571	7.075	1.05578	3.65333	0.000258863	0.000465364	Pupal cuticle protein	InterPro:IPR000618
CPIJ000046	10.8161	3.85527	4.22897	0.630708	6.1126	9.80219e-10	2.5913e-09	Carboxylesterase	UniProtKB-KW:KW-0378
CPIJ020022	2.34184	3.85216	6.82923	1.05612	3.64746	0.000264841	0.000475752	Globin 2	UniProtKB-KW:KW-0561; InterPro:IPR000971; InterPro:IPR012292; UniProtKB-KW:KW-0813
CPIJ010690	15.8657	3.852	4.14331	0.5564	6.92307	4.41948e-12	1.33768e-11	Ornithine decarboxylase	InterPro:IPR000183; InterPro:IPR009006; InterPro:IPR022643; InterPro:IPR022644; InterPro:IPR002433; UniProtKB-KW:KW-0620
CPIJ009310	96.827	3.83208	3.87862	0.246414	15.5514	1.55696e-54	3.03517e-53	Putative uncharacterized protein	InterPro:IPR000435
CPIJ001386	7.34248	3.8309	4.49526	0.764269	5.01251	5.37255e-07	1.19132e-06	NA	NA
CPIJ018464	3.8637	3.82184	5.07333	0.911596	4.19247	2.75935e-05	5.39106e-05	NA	NA
CPIJ012243	5.4575	3.81373	4.60312	0.812217	4.69546	2.66009e-06	5.62203e-06	NA	NA
CPIJ015276	149.77	3.8131	4.90735	0.736488	5.17742	2.2498e-07	5.12255e-07	Putative uncharacterized protein	InterPro:IPR003959
CPIJ004067	19.3813	3.81186	4.05606	0.531394	7.17333	7.31958e-13	2.31914e-12	Opsin-1	UniProtKB-KW:KW-0807; InterPro:IPR000276; UniProtKB-KW:KW-0297; InterPro:IPR001735; InterPro:IPR001760; UniProtKB-KW:KW-0681; UniProtKB-KW:KW-0600; UniProtKB-KW:KW-0472; InterPro:IPR017452; UniProtKB-KW:KW-0812; UniProtKB-KW:KW-0157; UniProtKB-KW:KW-0716
CPIJ014180	105.196	3.80869	3.89405	0.326772	11.6555	2.15136e-31	1.59856e-30	Putative uncharacterized protein	InterPro:IPR002557
CPIJ018531	27.0323	3.80859	3.96906	0.440121	8.65351	4.99386e-18	2.03576e-17	NA	NA
CPIJ004295	2.16595	3.80776	7.07256	1.0597	3.59323	0.000326604	0.000582386	NA	NA
CPIJ018176	16.9289	3.80712	4.04998	0.525871	7.23966	4.49825e-13	1.44493e-12	Putative uncharacterized protein	InterPro:IPR001071
CPIJ006679	23.6987	3.80667	3.98459	0.465612	8.17564	2.94301e-16	1.11343e-15	EF-hand calcium-binding domain-containing protein 1	InterPro:IPR002048; InterPro:IPR011992
CPIJ017299	10.203	3.79454	4.19861	0.629996	6.02311	1.71097e-09	4.45758e-09	NA	NA
CPIJ017626	29.571	3.79197	3.92643	0.410219	9.24377	2.37961e-20	1.08038e-19	NA	NA
CPIJ012536	2.15114	3.77734	7.00059	1.0612	3.55948	0.000371583	0.000659218	Zinc finger protein	InterPro:IPR013087; InterPro:IPR007087
CPIJ009440	106.364	3.77574	3.83811	0.288625	13.0818	4.1839e-39	4.24378e-38	Cytoplasmic polyadenylation element binding protein	InterPro:IPR012677; InterPro:IPR000504
CPIJ001933	301.797	3.76109	3.91301	0.402421	9.34615	9.09003e-21	4.2163e-20	Testis-specific zinc finger protein topi	InterPro:IPR013087; InterPro:IPR007087
CPIJ015823	8.42399	3.7562	4.18419	0.679401	5.52869	3.22625e-08	7.74764e-08	NA	NA
CPIJ007525	2.45715	3.75206	6.84824	1.07156	3.5015	0.000462641	0.000812487	NA	NA
CPIJ007264	32.0987	3.75142	3.8689	0.387345	9.68495	3.49386e-22	1.7269e-21	Putative uncharacterized protein	InterPro:IPR010285; InterPro:IPR003840; InterPro:IPR000014
CPIJ014994	8.8971	3.74625	4.1935	0.71753	5.22103	1.77928e-07	4.07842e-07	NA	NA
CPIJ007275	11.4732	3.74007	4.05206	0.59583	6.27707	3.45017e-10	9.41549e-10	Prophenoloxidase	InterPro:IPR002227
CPIJ012230	25.8808	3.73912	3.89903	0.463201	8.07236	6.89523e-16	2.56231e-15	NA	NA
CPIJ011940	2.04191	3.73826	6.99971	1.06422	3.51268	0.000443613	0.000780218	NA	NA
CPIJ010277	294.642	3.73069	3.7561	0.183005	20.3858	2.23581e-92	3.01582e-90	Calpain	InterPro:IPR001300; InterPro:IPR022684; InterPro:IPR002048; InterPro:IPR011992; UniProtKB-KW:KW-0645; UniProtKB-KW:KW-0788; UniProtKB-KW:KW-0378
CPIJ020304	3.73953	3.72918	5.11572	0.93142	4.00376	6.23446e-05	0.000118309	Putative uncharacterized protein	InterPro:IPR006202; InterPro:IPR006029; InterPro:IPR006201; UniProtKB-KW:KW-0472; UniProtKB-KW:KW-0812
CPIJ014292	17.6325	3.72677	3.94561	0.505117	7.37802	1.60659e-13	5.29285e-13	NA	NA
CPIJ018749	3.61261	3.70322	5.06987	0.927901	3.99097	6.58037e-05	0.000124704	NA	NA
CPIJ014726	3.55866	3.69955	5.07938	0.9351	3.95631	7.61165e-05	0.000143435	NA	NA
CPIJ004798	371.137	3.69692	3.71072	0.139364	26.5271	4.7262e-155	9.88131e-152	Troponin C	InterPro:IPR002048; InterPro:IPR011992
CPIJ012251	206.78	3.69395	4.05271	0.658991	5.60547	2.07694e-08	5.05514e-08	Troponin C	InterPro:IPR002048; InterPro:IPR011992
CPIJ018802	1.98205	3.69085	6.89604	1.06677	3.45985	0.000540467	0.000943322	Endochitinase A	InterPro:IPR000726
CPIJ006476	8.19425	3.6897	4.15215	0.698543	5.28199	1.27786e-07	2.96074e-07	NA	NA
CPIJ009051	1.98115	3.68382	6.81751	1.06734	3.4514	0.000557692	0.000971764	NA	NA
CPIJ004836	49.9295	3.67679	3.74945	0.313167	11.7407	7.88535e-32	5.95173e-31	NA	NA
CPIJ011301	15.2277	3.67234	3.97373	0.541861	6.77727	1.22467e-11	3.61651e-11	Achelase-2	InterPro:IPR009003; InterPro:IPR001254; InterPro:IPR001314; InterPro:IPR018114
CPIJ004835	28.694	3.66854	3.78454	0.39233	9.35066	8.71013e-21	4.04233e-20	Catrin	InterPro:IPR018244
CPIJ015956	19.7118	3.66748	3.85458	0.473444	7.74638	9.45481e-15	3.32299e-14	Glycine N-methyltransferase	UniProtKB-KW:KW-0489; UniProtKB-KW:KW-0808; InterPro:IPR014369
CPIJ011749	72.0386	3.66341	3.71917	0.268359	13.6511	1.98741e-42	2.31486e-41	NA	NA
CPIJ015242	48.9515	3.65962	4.2808	0.787937	4.64456	3.40805e-06	7.14683e-06	NA	NA
CPIJ002716	5.35678	3.64917	4.63152	0.86048	4.24086	2.22666e-05	4.37846e-05	Lipase	InterPro:IPR006693; UniProtKB-KW:KW-0442; UniProtKB-KW:KW-0378; InterPro:IPR025483
CPIJ008240	5.74891	3.64593	4.68632	0.901062	4.04626	5.20414e-05	9.95021e-05	NA	NA
CPIJ017122	164.721	3.64136	3.67202	0.20481	17.7792	1.02474e-70	4.51048e-69	Putative uncharacterized protein	InterPro:IPR001424
CPIJ017024	1.953	3.63726	6.92513	1.07308	3.38956	0.000700052	0.00120949	NA	NA
CPIJ014922	23.7757	3.63701	3.7787	0.429237	8.4732	2.38737e-17	9.45562e-17	Bax inhibitor	UniProtKB-KW:KW-0472; UniProtKB-KW:KW-0812
CPIJ000819	3.30456	3.62783	4.92829	0.928325	3.90793	9.30918e-05	0.000174128	NA	NA
CPIJ001002	1.9539	3.61629	6.94527	1.07573	3.36171	0.000774612	0.00133427	Putative uncharacterized protein	InterPro:IPR009057; UniProtKB-KW:KW-0238; UniProtKB-KW:KW-0371; InterPro:IPR001356; InterPro:IPR017970; UniProtKB-KW:KW-0539; UniProtKB-SubCell:SL-0191
CPIJ017694	29.3376	3.61462	3.73634	0.401652	8.99939	2.26971e-19	9.81466e-19	NA	NA
CPIJ003857	52.7597	3.61077	3.68888	0.332504	10.8593	1.80083e-27	1.13363e-26	Ferritin protein	InterPro:IPR001519; InterPro:IPR008331
CPIJ008561	8.99668	3.61031	3.99855	0.641178	5.63074	1.79437e-08	4.38333e-08	Carboxypeptidase N subunit 2	UniProtKB-KW:KW-0121
CPIJ019406	3.3279	3.60437	4.83144	0.929703	3.8769	0.000105796	0.000196878	Lactosylceramide 4-alpha-galactosyltransferase	InterPro:IPR007652; UniProtKB-KW:KW-0328; UniProtKB-KW:KW-0808
CPIJ009032	69.9255	3.60354	3.67303	0.329345	10.9415	7.29639e-28	4.6669e-27	NA	NA
CPIJ019598	1.85801	3.60047	6.74759	1.07313	3.35512	0.000793307	0.00136469	Basic endochitinase CHB4	InterPro:IPR000726
CPIJ017628	164.738	3.59508	3.65358	0.272788	13.179	1.15869e-39	1.20674e-38	NA	NA
CPIJ004610	2.00328	3.59437	6.80743	1.07718	3.33684	0.000847377	0.00145381	Putative uncharacterized protein	InterPro:IPR003070; InterPro:IPR008946; UniProtKB-KW:KW-0539; UniProtKB-KW:KW-0804; UniProtKB-KW:KW-0805
CPIJ010295	9.07278	3.58514	4.00959	0.663185	5.40594	6.44701e-08	1.52113e-07	Coagulation factor VII	InterPro:IPR009003; InterPro:IPR001254; InterPro:IPR001314; InterPro:IPR006604; InterPro:IPR018114; UniProtKB-KW:KW-0645; UniProtKB-KW:KW-0720; UniProtKB-KW:KW-0378
CPIJ001455	141.338	3.57438	3.60428	0.206321	17.3244	3.08117e-67	1.11791e-65	NA	NA
CPIJ005061	3.31784	3.57083	4.89472	0.937359	3.80946	0.000139272	0.000256182	Alpha-amylase B	InterPro:IPR006046; InterPro:IPR006047; InterPro:IPR006048; InterPro:IPR006589; InterPro:IPR015902; InterPro:IPR013781; UniProtKB-KW:KW-0326; UniProtKB-KW:KW-0378
CPIJ018325	1.9391	3.56838	6.90539	1.07938	3.30596	0.000946529	0.00161564	Lipase	InterPro:IPR000734; UniProtKB-KW:KW-0964; UniProtKB-KW:KW-0378
CPIJ003179	12.9372	3.56582	3.8063	0.543818	6.55701	5.48958e-11	1.56874e-10	Meiotic recombination protein spo11	InterPro:IPR002815; InterPro:IPR013049
CPIJ007915	4.72367	3.55975	4.31685	0.836917	4.25341	2.10543e-05	4.14885e-05	NA	NA
CPIJ019682	6.11917	3.55537	4.24764	0.783837	4.53586	5.73699e-06	1.18465e-05	Putative uncharacterized protein	InterPro:IPR011009
CPIJ002627	2.2797	3.55313	7.02787	1.09132	3.25582	0.00113065	0.00191371	NA	NA
CPIJ005837	32.0739	3.54757	3.64809	0.368245	9.63372	5.76046e-22	2.81889e-21	Protein Wnt	InterPro:IPR005817; UniProtKB-KW:KW-0964; UniProtKB-KW:KW-0272; UniProtKB-SubCell:SL-0111; UniProtKB-KW:KW-0217; UniProtKB-KW:KW-0879
CPIJ002522	14.0785	3.54618	3.81583	0.54994	6.4483	1.13112e-10	3.16745e-10	Serine 3-dehydrogenase	InterPro:IPR002198; InterPro:IPR020904
CPIJ006608	1.91269	3.53687	6.7733	1.08368	3.26376	0.00109943	0.00186388	NA	NA
CPIJ002470	117.369	3.53603	3.60486	0.284976	12.4082	2.35921e-35	2.03928e-34	NA	NA
CPIJ010536	96.7565	3.52689	3.58501	0.28974	12.1726	4.34927e-34	3.56074e-33	Cytochrome P450 9b2	UniProtKB-KW:KW-0503; InterPro:IPR001128; InterPro:IPR002401; UniProtKB-KW:KW-0560; InterPro:IPR017972; UniProtKB-KW:KW-0479
CPIJ005064	1327.26	3.52546	3.53907	0.175956	20.036	2.67348e-89	3.10532e-87	Alpha-amylase	InterPro:IPR006046; InterPro:IPR006047; InterPro:IPR006048; InterPro:IPR006589; InterPro:IPR015902; InterPro:IPR013781; UniProtKB-KW:KW-0326; UniProtKB-KW:KW-0378
CPIJ019795	83.1447	3.52498	3.57643	0.268377	13.1344	2.09043e-39	2.15431e-38	NA	NA
CPIJ010184	22.3417	3.52127	3.6857	0.460352	7.64907	2.02434e-14	6.99568e-14	NA	NA
CPIJ011409	57.5623	3.50364	3.56893	0.321479	10.8985	1.17134e-27	7.42396e-27	Estradiol 17-beta-dehydrogenase 2	InterPro:IPR002198; InterPro:IPR020904
CPIJ003802	403.091	3.49632	3.74312	0.534415	6.54233	6.05686e-11	1.72526e-10	NADP-dependent leukotriene B4 12-hydroxydehydrogenase	InterPro:IPR002085; InterPro:IPR013149
CPIJ017957	1.77902	3.49419	6.76674	1.08261	3.22757	0.00124846	0.00210417	NA	NA
CPIJ019900	14.9966	3.48976	3.70969	0.530208	6.58188	4.64537e-11	1.33228e-10	Inositol-1-monophosphatase	InterPro:IPR000760; InterPro:IPR020550; InterPro:IPR020552
CPIJ000829	11.0309	3.48737	3.74653	0.577951	6.03404	1.59915e-09	4.17341e-09	NA	NA
CPIJ001222	1.7306	3.4811	6.73723	1.08306	3.21415	0.00130831	0.0022006	Putative uncharacterized protein	InterPro:IPR007007
CPIJ008377	7.08356	3.46571	3.96278	0.718503	4.82351	1.41053e-06	3.03636e-06	NA	NA
CPIJ003547	12.1695	3.46551	3.7074	0.553593	6.26005	3.84866e-10	1.04722e-09	NA	NA
CPIJ017629	512.102	3.46305	3.48505	0.188514	18.3702	2.27485e-75	1.31658e-73	NA	NA
CPIJ014276	7.2345	3.4623	4.0125	0.733619	4.71948	2.36453e-06	5.00939e-06	NA	NA
CPIJ001907	23.0577	3.46042	3.60518	0.446774	7.74534	9.53269e-15	3.34825e-14	NA	NA
CPIJ014781	4.36051	3.45522	4.23942	0.845167	4.08821	4.34718e-05	8.35278e-05	Putative cysteine-rich protease inhibitor	UniProtKB-KW:KW-0645
CPIJ010516	128.729	3.45233	3.4977	0.24418	14.1385	2.2001e-45	2.91361e-44	Phosphoenolpyruvate carboxykinase	InterPro:IPR008209; InterPro:IPR008210; InterPro:IPR013035; InterPro:IPR018091; UniProtKB-KW:KW-0418
CPIJ017914	9.49259	3.45095	3.76808	0.613844	5.62186	1.88907e-08	4.60995e-08	NA	NA
CPIJ005117	1.62226	3.43472	6.67655	1.08604	3.16262	0.00156356	0.00261259	Putative uncharacterized protein	InterPro:IPR012337; InterPro:IPR003656
CPIJ015541	2.87073	3.42779	4.78098	0.945852	3.62402	0.000290054	0.000519371	NA	NA
CPIJ005559	14.4922	3.42474	3.62723	0.513136	6.67415	2.48666e-11	7.23589e-11	Juvenile hormone-inducible protein	InterPro:IPR011009
CPIJ019409	8.02355	3.41155	3.78381	0.675276	5.05208	4.37017e-07	9.74475e-07	NA	NA
CPIJ000517	10.8795	3.4114	3.75543	0.646165	5.27946	1.29566e-07	3.00113e-07	NA	NA
CPIJ007049	14.2044	3.40502	3.60423	0.515174	6.60945	3.85739e-11	1.11048e-10	NA	NA
CPIJ009406	65.013	3.40285	3.46333	0.29342	11.5972	4.25845e-31	3.12398e-30	NA	NA
CPIJ001063	1.79016	3.40097	6.85274	1.09614	3.10268	0.0019178	0.00317658	NA	NA
CPIJ010788	19.5635	3.39857	3.59593	0.509673	6.66814	2.59062e-11	7.52661e-11	Putative uncharacterized protein	InterPro:IPR006170
CPIJ005941	1454.61	3.39809	3.90673	0.726188	4.67935	2.8779e-06	6.0716e-06	ADP	InterPro:IPR002113; UniProtKB-KW:KW-0813; UniProtKB-KW:KW-0472; UniProtKB-KW:KW-0812; InterPro:IPR002067
CPIJ008684	1.85194	3.39229	6.83653	1.097	3.09232	0.00198596	0.00328492	L-asparaginase i	InterPro:IPR006033; InterPro:IPR006034; InterPro:IPR020827
CPIJ014224	161.019	3.39053	3.42497	0.228864	14.8146	1.17935e-49	1.8662e-48	Putative uncharacterized protein	InterPro:IPR001071
CPIJ006897	4.07849	3.38506	4.15445	0.836871	4.0449	5.23452e-05	0.00010006	NA	NA
CPIJ008143	4.20918	3.37705	4.26293	0.858508	3.93363	8.36737e-05	0.000157091	NA	NA
CPIJ000739	76.0835	3.36287	3.404	0.247197	13.604	3.7902e-42	4.36003e-41	NA	NA
CPIJ014554	98.0275	3.36251	3.4094	0.270483	12.4315	1.76354e-35	1.5339e-34	Tektin	InterPro:IPR000435
CPIJ013663	13.7354	3.36145	3.57264	0.532842	6.30854	2.81684e-10	7.72747e-10	Elongase	InterPro:IPR002076
CPIJ010141	1.76844	3.35911	6.72999	1.09729	3.06129	0.00220385	0.00362668	Putative uncharacterized protein	InterPro:IPR003523
CPIJ011330	1.56084	3.35812	6.28405	1.09043	3.07964	0.0020725	0.00341894	NA	NA
CPIJ004737	1.6601	3.35767	6.65957	1.09513	3.06599	0.00216953	0.00357231	Dopamine beta hydroxylase	InterPro:IPR000945
CPIJ014103	15.1042	3.35718	3.52824	0.500783	6.70386	2.02988e-11	5.94393e-11	Receptor for tachykinin-like peptides	UniProtKB-KW:KW-0807; InterPro:IPR000276; UniProtKB-KW:KW-0297; InterPro:IPR000355; UniProtKB-KW:KW-0472; InterPro:IPR017452; UniProtKB-KW:KW-0812
CPIJ013750	87.4708	3.35669	3.3912	0.242467	13.8439	1.3844e-43	1.69018e-42	Delta(9)-desaturase	InterPro:IPR005804; UniProtKB-KW:KW-0275; UniProtKB-KW:KW-0812; UniProtKB-KW:KW-0560; InterPro:IPR015876
CPIJ004063	52.0863	3.35587	3.43215	0.329257	10.1922	2.14767e-24	1.17392e-23	Putative uncharacterized protein	InterPro:IPR007248
CPIJ019553	3.94408	3.35196	4.18344	0.84685	3.95815	7.55332e-05	0.000142351	NA	NA
CPIJ012100	221.381	3.35042	3.37008	0.173255	19.3381	2.56893e-83	2.32259e-81	Putative uncharacterized protein	InterPro:IPR013087; InterPro:IPR007087
CPIJ007604	18.8078	3.34628	3.5212	0.47491	7.04613	1.83957e-12	5.69474e-12	Odorant-binding protein	InterPro:IPR006170
CPIJ017158	3.92283	3.34186	4.11997	0.843717	3.96088	7.46732e-05	0.00014081	NA	NA
CPIJ014932	5.34126	3.34134	3.91962	0.775385	4.30927	1.63795e-05	3.25953e-05	Putative uncharacterized protein	InterPro:IPR012934; InterPro:IPR007087
CPIJ008233	5.11108	3.33407	3.88946	0.767859	4.34204	1.41165e-05	2.82668e-05	NA	NA
CPIJ009006	13.4073	3.32997	3.57498	0.520599	6.39642	1.59057e-10	4.4244e-10	ATP-dependent DNA helicase mer3	UniProtKB-KW:KW-0347
CPIJ018751	5.15462	3.32746	3.88397	0.76918	4.32599	1.51851e-05	3.03376e-05	Fork head domain-containing protein FD4	UniProtKB-KW:KW-0238; InterPro:IPR001766; InterPro:IPR018122; UniProtKB-KW:KW-0539; UniProtKB-SubCell:SL-0191; UniProtKB-KW:KW-0804; UniProtKB-KW:KW-0805
CPIJ016962	3.88817	3.32702	4.07492	0.844371	3.94023	8.14035e-05	0.000152949	NA	NA
CPIJ016098	2.66403	3.32562	4.64796	0.95831	3.47029	0.000519888	0.000908921	Homeobox protein dbx	InterPro:IPR009057; UniProtKB-KW:KW-0238; UniProtKB-KW:KW-0371; InterPro:IPR001356; UniProtKB-KW:KW-0539; UniProtKB-SubCell:SL-0191
CPIJ003622	6.39785	3.32428	3.83719	0.730054	4.55347	5.27694e-06	1.09316e-05	Elastase-2A	InterPro:IPR009003; InterPro:IPR001254; InterPro:IPR001314
CPIJ004430	1.70396	3.32415	6.77015	1.10086	3.01959	0.00253118	0.00413806	NA	NA
CPIJ012626	1.5917	3.31086	5.9706	1.09585	3.02126	0.00251723	0.00411566	NA	NA
CPIJ008854	29.8377	3.30864	3.44123	0.461873	7.16353	7.86281e-13	2.48373e-12	Maltose phosphorylase	InterPro:IPR005195; InterPro:IPR008928; InterPro:IPR012341
CPIJ003443	75.2834	3.30593	3.34966	0.260764	12.6779	7.84178e-37	7.23052e-36	NA	NA
CPIJ001845	1305.59	3.30435	3.31953	0.157823	20.9371	2.46171e-97	4.42737e-95	Dynein heavy chain	InterPro:IPR004273; InterPro:IPR026983; InterPro:IPR011704
CPIJ005643	32.6073	3.30153	3.41896	0.410224	8.04811	8.40828e-16	3.11281e-15	NA	NA
CPIJ017304	1.82023	3.29084	6.69206	1.10481	2.97866	0.00289512	0.0047059	NA	NA
CPIJ000016	104.486	3.28638	3.35356	0.320325	10.2595	1.07249e-24	5.94184e-24	NA	NA
CPIJ016390	14.4439	3.28406	3.44635	0.500051	6.56746	5.11797e-11	1.46481e-10	Juvenile hormone-inducible protein	InterPro:IPR011009
CPIJ002628	22.3011	3.28318	4.44896	0.926554	3.54343	0.000394955	0.000698384	NA	NA
CPIJ012703	3.81832	3.28104	4.0348	0.849672	3.86154	0.000112675	0.00020926	N-twist	InterPro:IPR011598
CPIJ018295	2.69525	3.27999	4.49034	0.965146	3.39845	0.000677698	0.0011722	NA	NA
CPIJ009994	24.6765	3.27929	3.38624	0.399246	8.21371	2.14451e-16	8.16319e-16	NA	NA
CPIJ005647	968.645	3.27654	3.2956	0.186167	17.6	2.4638e-69	9.97809e-68	NA	NA
CPIJ007603	9.58886	3.27217	3.55516	0.604014	5.41737	6.04811e-08	1.42943e-07	Putative uncharacterized protein	InterPro:IPR002557
CPIJ004691	2.62566	3.26902	4.57072	0.967104	3.38022	0.00072429	0.00124982	NA	NA
CPIJ014173	14.594	3.26842	3.49938	0.551384	5.92766	3.07276e-09	7.87663e-09	NA	NA
CPIJ019997	5.02125	3.26614	3.85288	0.77373	4.22129	2.42905e-05	4.76689e-05	NA	NA
CPIJ012673	71.3822	3.2652	3.35551	0.365741	8.92762	4.35265e-19	1.85815e-18	Serine-pyruvate aminotransferase	InterPro:IPR015421; InterPro:IPR015422; InterPro:IPR000192; UniProtKB-KW:KW-0032; UniProtKB-KW:KW-0808
CPIJ003577	24.5733	3.2643	3.40926	0.416557	7.8364	4.63662e-15	1.6571e-14	Putative uncharacterized protein	InterPro:IPR000834
CPIJ001497	65.9446	3.26269	3.332	0.30104	10.8381	2.27223e-27	1.42289e-26	Crumbs	InterPro:IPR001881; InterPro:IPR018097
CPIJ019636	8.33972	3.2617	3.59831	0.641114	5.08755	3.62725e-07	8.13808e-07	EF-hand calcium-binding domain-containing protein 1	InterPro:IPR002048; InterPro:IPR011992
CPIJ014821	24.9447	3.26087	3.47824	0.497063	6.56027	5.37101e-11	1.53591e-10	NA	NA
CPIJ008021	1.62323	3.26062	6.61211	1.10284	2.95657	0.00311079	0.00504569	Odorant receptor 9a	UniProtKB-KW:KW-0807; UniProtKB-KW:KW-0297; InterPro:IPR004117; UniProtKB-KW:KW-1003; UniProtKB-SubCell:SL-0039; UniProtKB-KW:KW-0552; UniProtKB-KW:KW-0472; UniProtKB-KW:KW-0812; UniProtKB-KW:KW-0716
CPIJ008165	1.45437	3.25946	6.39546	1.09725	2.97058	0.00297235	0.00482862	Predicted protein	InterPro:IPR001841; UniProtKB-KW:KW-0479
CPIJ015139	2.6354	3.25255	4.58087	0.967463	3.36194	0.000773976	0.00133335	NA	NA
CPIJ017542	64.4697	3.24791	3.29532	0.273363	11.8813	1.48025e-32	1.1505e-31	NA	NA
CPIJ016014	3.88867	3.24741	4.07928	0.882658	3.67913	0.000234035	0.000422136	NA	NA
CPIJ010337	182.605	3.24717	3.60942	0.69737	4.65631	3.21922e-06	6.76167e-06	NA	NA
CPIJ010049	54.2849	3.24368	3.30744	0.331908	9.77282	1.47294e-22	7.41613e-22	Tubulin alpha chain	UniProtKB-KW:KW-0547; InterPro:IPR008280; InterPro:IPR018316; InterPro:IPR002452; InterPro:IPR017975; UniProtKB-KW:KW-0342; UniProtKB-KW:KW-0963; UniProtKB-KW:KW-0206; InterPro:IPR000217; UniProtKB-KW:KW-0493
CPIJ003357	28.6645	3.243	3.33355	0.369724	8.77141	1.76449e-18	7.32875e-18	NA	NA
CPIJ008571	370.006	3.23809	3.38504	0.405444	7.98654	1.38779e-15	5.09149e-15	UDP-glucuronosyltransferase	InterPro:IPR002213; UniProtKB-KW:KW-0808
CPIJ017522	53.2789	3.23143	3.36122	0.467511	6.91198	4.77939e-12	1.44244e-11	Putative uncharacterized protein	InterPro:IPR000618
CPIJ000166	1.37599	3.23107	6.33796	1.09851	2.94132	0.00326814	0.0052932	NA	NA
CPIJ002596	8.80857	3.23078	3.56981	0.691714	4.67069	3.00194e-06	6.32215e-06	NA	NA
CPIJ006159	51.5121	3.23066	3.43433	0.443962	7.27688	3.41634e-13	1.10483e-12	NA	NA
CPIJ003644	15.051	3.23059	3.39062	0.484607	6.66643	2.62103e-11	7.61364e-11	NA	NA
CPIJ002223	51.3982	3.23	3.28437	0.296169	10.9059	1.07992e-27	6.86012e-27	NA	NA
CPIJ017529	2.55695	3.22978	4.50113	0.966099	3.34311	0.00082844	0.00142249	NA	NA
CPIJ016285	8.31624	3.22972	3.54591	0.641295	5.03626	4.74725e-07	1.05588e-06	NA	NA
CPIJ008868	13.9706	3.22739	3.43736	0.537385	6.00572	1.90479e-09	4.94868e-09	Putative uncharacterized protein	InterPro:IPR006170
CPIJ001312	96.0211	3.22073	3.25788	0.243394	13.2326	5.69089e-40	6.01301e-39	NA	NA
CPIJ007876	7.2994	3.21902	3.62641	0.706911	4.55364	5.27252e-06	1.09238e-05	NA	NA
CPIJ012356	18.5297	3.21575	3.3404	0.455372	7.06181	1.64345e-12	5.10462e-12	N-twist	InterPro:IPR011598
CPIJ008036	2.49156	3.21367	4.43183	0.959945	3.34777	0.00081465	0.00139982	NA	NA
CPIJ007418	63.0227	3.20624	3.25143	0.277223	11.5656	6.15827e-31	4.47451e-30	Cytochrome b561	InterPro:IPR004877
CPIJ014068	21.8379	3.20505	3.35853	0.472769	6.77931	1.20752e-11	3.56773e-11	Ferritin heavy chain	InterPro:IPR001519; InterPro:IPR008331
CPIJ005683	3.75553	3.20494	4.00906	0.870294	3.6826	0.000230871	0.000416834	Cytochrome P450 4F5	UniProtKB-KW:KW-0503; InterPro:IPR001128; InterPro:IPR002401; UniProtKB-KW:KW-0560; InterPro:IPR017972; UniProtKB-KW:KW-0479
CPIJ013380	412.371	3.20436	3.31116	0.402541	7.96031	1.71605e-15	6.27245e-15	Sorbitol dehydrogenase	InterPro:IPR002085; InterPro:IPR002328; InterPro:IPR013149; InterPro:IPR013154; UniProtKB-KW:KW-0560; UniProtKB-KW:KW-0479
CPIJ017596	11.4657	3.20138	3.46001	0.577653	5.54204	2.98965e-08	7.19287e-08	Synaptic vesicle glycoprotein 2A	InterPro:IPR011701
CPIJ011432	34.0502	3.20088	3.3013	0.380422	8.41401	3.96227e-17	1.5568e-16	NA	NA
CPIJ001463	25.6117	3.19597	3.31417	0.386364	8.27192	1.31821e-16	5.06392e-16	Voltage-gated potassium channel	InterPro:IPR003974; InterPro:IPR028325; InterPro:IPR003131
CPIJ020302	1.51062	3.19414	6.51658	1.10688	2.88571	0.00390532	0.00627055	Odorant receptor 83c	UniProtKB-KW:KW-0807; UniProtKB-KW:KW-0297; InterPro:IPR004117; UniProtKB-KW:KW-1003; UniProtKB-SubCell:SL-0039; UniProtKB-KW:KW-0552; UniProtKB-KW:KW-0472; UniProtKB-KW:KW-0812; UniProtKB-KW:KW-0716
CPIJ003307	70.8798	3.1905	3.24195	0.287273	11.1062	1.17077e-28	7.76151e-28	NA	NA
CPIJ005793	3.75396	3.18989	4.0191	0.880057	3.62464	0.000289364	0.00051819	NA	NA
CPIJ011361	2.68472	3.18742	4.58929	0.989049	3.22271	0.00126985	0.00213785	NA	NA
CPIJ009049	170.24	3.18671	3.20725	0.182458	17.4654	2.62765e-68	1.01501e-66	Short neuropeptide F	UniProtKB-KW:KW-0527
CPIJ002724	3.8707	3.18579	4.07727	0.886085	3.59535	0.000323958	0.000577853	Lipase	InterPro:IPR006693; UniProtKB-KW:KW-0442; UniProtKB-KW:KW-0378; InterPro:IPR025483
CPIJ012627	18.3364	3.1854	3.37672	0.49858	6.38895	1.67033e-10	4.64162e-10	NA	NA
CPIJ013173	58.451	3.17723	3.25916	0.366456	8.67016	4.31517e-18	1.76296e-17	Neutral and basic amino acid transport protein rBAT	InterPro:IPR006047; InterPro:IPR006589; InterPro:IPR015902; InterPro:IPR013781
CPIJ011298	9.23405	3.17367	3.44384	0.620685	5.11318	3.16787e-07	7.13903e-07	Brachyurin	InterPro:IPR009003; InterPro:IPR001254; InterPro:IPR001314; InterPro:IPR018114
CPIJ003745	107.568	3.17121	3.19552	0.199363	15.9067	5.6978e-57	1.23128e-55	NA	NA
CPIJ000433	9.95182	3.16949	3.39901	0.562058	5.63908	1.70959e-08	4.18173e-08	T-box protein H15	UniProtKB-KW:KW-0238; InterPro:IPR001699; InterPro:IPR008967; UniProtKB-KW:KW-0539; UniProtKB-SubCell:SL-0191; UniProtKB-KW:KW-0804; UniProtKB-KW:KW-0805
CPIJ008879	83.8657	3.16933	3.22455	0.258366	12.2668	1.36545e-34	1.14078e-33	Aaa atpase	InterPro:IPR003593; UniProtKB-KW:KW-0547; InterPro:IPR003959; UniProtKB-KW:KW-0067
CPIJ013082	9.17342	3.16816	3.46997	0.625344	5.06628	4.05673e-07	9.07246e-07	Chitinase	InterPro:IPR001223; InterPro:IPR001579; InterPro:IPR011583; InterPro:IPR002557; InterPro:IPR013781; UniProtKB-KW:KW-0326; UniProtKB-KW:KW-0378
CPIJ019750	3.48563	3.168	3.92329	0.858808	3.68883	0.000225288	0.000407197	Predicted protein	InterPro:IPR006170
CPIJ008032	54.2994	3.16712	3.2439	0.328128	9.65209	4.81646e-22	2.36733e-21	NA	NA
CPIJ020045	2.3597	3.16261	4.46203	0.965154	3.27679	0.00104995	0.00178379	Cholinesterase	UniProtKB-KW:KW-0378
CPIJ011884	21.1586	3.15676	3.79746	0.848781	3.71917	0.00019988	0.000363076	NA	NA
CPIJ016685	10.0883	3.15619	3.38709	0.580615	5.43595	5.45049e-08	1.29257e-07	Esterase FE4	UniProtKB-KW:KW-0378
CPIJ018532	510.353	3.15343	3.16652	0.141824	22.2348	1.5841e-109	4.20567e-107	NA	NA
CPIJ013932	3.44653	3.15239	3.92455	0.865882	3.64066	0.000271935	0.000487972	Putative uncharacterized protein	InterPro:IPR017981
CPIJ013630	18.5758	3.15004	3.33156	0.453101	6.95218	3.59688e-12	1.09604e-11	NA	NA
CPIJ012040	1.34243	3.14281	6.3202	1.10671	2.83979	0.00451429	0.00719997	NA	NA
CPIJ000172	83.5327	3.14221	3.2279	0.377449	8.32488	8.4416e-17	3.2646e-16	NA	NA
CPIJ012126	2.35356	3.14164	4.41878	0.965755	3.25304	0.00114176	0.00193192	NA	NA
CPIJ013221	1.31427	3.14085	6.40386	1.1065	2.83855	0.00453189	0.00722597	NA	NA
CPIJ015719	11.4356	3.14015	3.42441	0.626945	5.00866	5.48113e-07	1.21524e-06	Interstitial collagenase	InterPro:IPR001818; InterPro:IPR021190; UniProtKB-KW:KW-0176; InterPro:IPR006026; UniProtKB-KW:KW-0645; InterPro:IPR024079; UniProtKB-KW:KW-0482; UniProtKB-KW:KW-0378; UniProtKB-KW:KW-0479
CPIJ006963	69.8667	3.13878	3.18031	0.259999	12.0723	1.47956e-33	1.19263e-32	NA	NA
CPIJ008410	9.03398	3.13823	3.62261	0.642864	4.88163	1.0521e-06	2.28628e-06	Putative uncharacterized protein	InterPro:IPR001930; InterPro:IPR014782
CPIJ008092	7.83849	3.13792	3.48728	0.648153	4.84133	1.28974e-06	2.7835e-06	NA	NA
CPIJ006430	6.59745	3.13768	3.59738	0.686733	4.569	4.90059e-06	1.01684e-05	Oviductin	InterPro:IPR009003; InterPro:IPR001254; InterPro:IPR001314; InterPro:IPR018114; UniProtKB-KW:KW-0645; UniProtKB-KW:KW-0720; UniProtKB-KW:KW-0378
CPIJ009339	1.31517	3.13758	6.38096	1.10677	2.83491	0.00458385	0.00730602	Vacuolar ATP synthase subunit D	InterPro:IPR002699
CPIJ013621	69.1159	3.13498	3.1762	0.253108	12.3859	3.11437e-35	2.67133e-34	Putative uncharacterized protein	InterPro:IPR001734; InterPro:IPR019900; UniProtKB-KW:KW-0813; UniProtKB-KW:KW-0472; UniProtKB-SubCell:SL-0162; UniProtKB-KW:KW-0812
CPIJ008515	30.4128	3.12953	3.22207	0.399557	7.83248	4.78337e-15	1.70735e-14	Cellular retinaldehyde binding protein	InterPro:IPR001071
CPIJ001377	1.31607	3.12739	6.30131	1.10757	2.82364	0.00474813	0.0075585	Putative uncharacterized protein	InterPro:IPR009057; UniProtKB-KW:KW-0238; UniProtKB-KW:KW-0371; InterPro:IPR001356; UniProtKB-KW:KW-0539; UniProtKB-SubCell:SL-0191
CPIJ010500	5.74343	3.12346	3.57026	0.763587	4.09052	4.30414e-05	8.27389e-05	NA	NA
CPIJ020018	845.75	3.12333	3.14583	0.199273	15.6736	2.29071e-55	4.66112e-54	Cytochrome P450 6d3	UniProtKB-KW:KW-0503; InterPro:IPR001128; InterPro:IPR002401; UniProtKB-KW:KW-0560; InterPro:IPR017972; UniProtKB-KW:KW-0479
CPIJ012186	139.243	3.12238	3.15811	0.241596	12.924	3.29592e-38	3.19951e-37	NA	NA
CPIJ017399	10.9735	3.1204	3.3596	0.586565	5.31979	1.03887e-07	2.41906e-07	NA	NA
CPIJ004738	14.9413	3.11343	3.26118	0.47248	6.58954	4.41192e-11	1.26641e-10	NA	NA
CPIJ010593	26.1132	3.11218	3.21421	0.37674	8.26081	1.44682e-16	5.54907e-16	Vitellogenic carboxypeptidase	UniProtKB-KW:KW-0121; InterPro:IPR001563; InterPro:IPR018202
CPIJ008196	9.69697	3.11208	3.35345	0.57985	5.36705	8.00331e-08	1.87747e-07	NA	NA
CPIJ001598	2.37578	3.10403	4.49587	0.986213	3.14742	0.00164718	0.0027493	Putative uncharacterized protein	InterPro:IPR012308
CPIJ013131	20.2015	3.10373	3.21956	0.41498	7.47923	7.47577e-14	2.50631e-13	NA	NA
CPIJ005244	5.28462	3.10231	3.78107	0.903454	3.43383	0.000595117	0.00103417	SR-CI	InterPro:IPR001212; InterPro:IPR000998
CPIJ017987	26.4667	3.1023	3.26714	0.475637	6.52241	6.91874e-11	1.96373e-10	NA	NA
CPIJ007042	10.4212	3.1017	3.60807	0.708684	4.3767	1.2049e-05	2.42546e-05	Peritrophic membrane chitin binding protein	InterPro:IPR011330; InterPro:IPR002509
CPIJ015441	53.3286	3.10168	3.1523	0.282811	10.9673	5.48644e-28	3.53083e-27	Fas apoptotic inhibitory molecule 2	UniProtKB-KW:KW-0472; UniProtKB-KW:KW-0812
CPIJ016306	4.44022	3.10146	3.66415	0.796338	3.89465	9.83415e-05	0.000183619	NA	NA
CPIJ020322	1.27041	3.10091	6.25635	1.1073	2.80043	0.00510342	0.00809711	NA	NA
CPIJ013379	521.852	3.09939	3.46868	0.745788	4.15585	3.2408e-05	6.2942e-05	Sorbitol dehydrogenase	InterPro:IPR002085; InterPro:IPR002328; InterPro:IPR013149; InterPro:IPR013154; UniProtKB-KW:KW-0560; UniProtKB-KW:KW-0479
CPIJ019937	5.36786	3.0931	3.54311	0.731051	4.23104	2.32613e-05	4.56921e-05	Predicted protein	InterPro:IPR002219; UniProtKB-KW:KW-0479
CPIJ004564	57.7102	3.09273	3.14286	0.333729	9.26721	1.91085e-20	8.71818e-20	Brain chitinase and chia	InterPro:IPR001223; InterPro:IPR001579; InterPro:IPR011583; InterPro:IPR013781; UniProtKB-KW:KW-0326; UniProtKB-KW:KW-0378
CPIJ001859	35.3935	3.09271	3.16018	0.338329	9.14115	6.17942e-20	2.74666e-19	Sodium/solute symporter	InterPro:IPR001734; InterPro:IPR019900; UniProtKB-KW:KW-0813; UniProtKB-KW:KW-0472; UniProtKB-SubCell:SL-0162; UniProtKB-KW:KW-0812
CPIJ006959	15.5693	3.09	3.22918	0.458957	6.73266	1.66586e-11	4.89171e-11	NA	NA
CPIJ015440	3.43044	3.08703	3.8218	0.874771	3.52896	0.000417194	0.000735841	NA	NA
CPIJ007743	14.6183	3.08701	3.24303	0.47754	6.4644	1.01702e-10	2.85798e-10	NA	NA
CPIJ015829	25.1216	3.08686	4.58571	0.831877	3.71072	0.000206673	0.000374925	NA	NA
CPIJ009078	510.392	3.08494	3.30568	0.477256	6.46391	1.02031e-10	2.86626e-10	Putative uncharacterized protein	InterPro:IPR002557
CPIJ007807	12.6807	3.08129	3.26227	0.51188	6.01955	1.74905e-09	4.55324e-09	Pickpocket	InterPro:IPR001873; InterPro:IPR020903; UniProtKB-KW:KW-0894; UniProtKB-KW:KW-0813; UniProtKB-KW:KW-0406; UniProtKB-KW:KW-0739; UniProtKB-KW:KW-0472; UniProtKB-KW:KW-0812
CPIJ013751	5.40427	3.08054	3.59928	0.729431	4.22321	2.40848e-05	4.72708e-05	Pipsqueak	InterPro:IPR007889; InterPro:IPR009057
CPIJ006805	26.6632	3.07796	3.00898	0.94353	3.26217	0.00110562	0.00187343	Salivary C-type lectin	InterPro:IPR001304
CPIJ015951	17.9318	3.07679	3.2149	0.470129	6.54456	5.96722e-11	1.70175e-10	NA	NA
CPIJ015508	10.3039	3.07427	3.32473	0.550691	5.58257	2.36995e-08	5.74322e-08	NA	NA
CPIJ014409	6.54841	3.07408	3.46705	0.698373	4.40178	1.07366e-05	2.1678e-05	Alpha-2 adrenergic receptor	UniProtKB-KW:KW-0807; InterPro:IPR000276; UniProtKB-KW:KW-0297; InterPro:IPR002233; UniProtKB-KW:KW-1003; UniProtKB-KW:KW-0472; InterPro:IPR017452; UniProtKB-KW:KW-0812
CPIJ000429	537.277	3.07122	3.08251	0.138194	22.224	2.0137e-109	5.26268e-107	Ion channel nompc	InterPro:IPR005821; InterPro:IPR002153; UniProtKB-KW:KW-0813; UniProtKB-KW:KW-0406; UniProtKB-KW:KW-0812
CPIJ009101	3.31069	3.0696	3.85567	0.878886	3.4926	0.000478342	0.000839093	NA	NA
CPIJ013381	137.975	3.06859	3.26313	0.538004	5.70366	1.17262e-08	2.9018e-08	Sorbitol dehydrogenase	InterPro:IPR002085; InterPro:IPR002328; InterPro:IPR013149; InterPro:IPR013154; UniProtKB-KW:KW-0560; UniProtKB-KW:KW-0479
CPIJ009736	43.0982	3.06692	3.12086	0.296316	10.3502	4.17679e-25	2.35857e-24	NA	NA
CPIJ005187	10.3968	3.06631	3.41566	0.690426	4.44119	8.94645e-06	1.8213e-05	Phenoloxidase subunit 1	InterPro:IPR002227
CPIJ015547	49.949	3.06614	3.11126	0.273831	11.1972	4.20857e-29	2.84299e-28	Kinesin heavy chain	UniProtKB-KW:KW-0547; InterPro:IPR001752; InterPro:IPR027640; UniProtKB-KW:KW-0067; UniProtKB-KW:KW-0493
CPIJ013172	42.4197	3.06565	3.14229	0.365621	8.38478	5.08221e-17	1.98796e-16	Alpha-glucosidase	InterPro:IPR006047; InterPro:IPR006589; InterPro:IPR015902; InterPro:IPR013781
CPIJ001737	5.26633	3.06456	3.52959	0.732579	4.18325	2.87374e-05	5.60538e-05	Putative uncharacterized protein	InterPro:IPR000195
CPIJ012458	848.751	3.05954	3.16242	0.400647	7.63651	2.23189e-14	7.69544e-14	NA	NA
CPIJ008676	70.524	3.05332	3.09504	0.251531	12.139	6.56569e-34	5.35435e-33	NA	NA
CPIJ005646	11.1607	3.0516	3.24391	0.526743	5.79335	6.8997e-09	1.7328e-08	NA	NA
CPIJ001567	16.3659	3.04957	3.20093	0.468749	6.50577	7.72978e-11	2.18614e-10	Putative uncharacterized protein	InterPro:IPR016616
CPIJ009211	29.8135	3.04207	3.22982	0.441548	6.88956	5.59644e-12	1.68205e-11	Putative uncharacterized protein	InterPro:IPR001574; InterPro:IPR016138
CPIJ013050	24.1278	3.04151	3.13638	0.387336	7.85237	4.08254e-15	1.4622e-14	NA	NA
CPIJ009624	2.17972	3.0408	4.26578	0.975313	3.11777	0.00182228	0.00302795	Serine protease	InterPro:IPR009003; InterPro:IPR001254; InterPro:IPR001314; InterPro:IPR018114; UniProtKB-KW:KW-0645
CPIJ004609	76.873	3.03874	3.20048	0.363679	8.35555	6.51285e-17	2.53394e-16	Nuclear hormone receptor	InterPro:IPR001723; UniProtKB-KW:KW-0238; InterPro:IPR000536; InterPro:IPR001628; InterPro:IPR008946; UniProtKB-KW:KW-0539; UniProtKB-KW:KW-0804; InterPro:IPR013088; UniProtKB-KW:KW-0805; UniProtKB-KW:KW-0479
CPIJ002735	3.23487	3.03776	3.90397	0.876381	3.46625	0.00052777	0.000922316	NA	NA
CPIJ000431	4.28067	3.02665	3.55387	0.794531	3.80935	0.000139335	0.000256269	Putative uncharacterized protein	InterPro:IPR001699; InterPro:IPR008967
CPIJ007786	80.0496	3.02339	3.08059	0.34951	8.65037	5.13345e-18	2.08961e-17	Putative uncharacterized protein	InterPro:IPR026055
CPIJ012285	16.2502	3.02217	3.13956	0.451981	6.68651	2.2856e-11	6.66707e-11	NA	NA
CPIJ004369	201.788	3.01835	3.04154	0.184325	16.3751	2.87864e-60	7.48803e-59	Glucosyl transferase	InterPro:IPR002213; UniProtKB-KW:KW-0808; UniProtKB-KW:KW-0328
CPIJ007167	2.33006	3.01791	4.39263	1.00481	3.00348	0.00266913	0.00435549	NA	NA
CPIJ007088	16.9599	3.01664	3.14299	0.443199	6.8065	1.00001e-11	2.97302e-11	NA	NA
CPIJ007496	79.9703	3.01631	3.04749	0.22548	13.3773	8.20562e-41	8.94119e-40	NA	NA
CPIJ019940	602.122	3.01458	3.04153	0.198046	15.2216	2.5428e-52	4.5439e-51	NA	NA
CPIJ009581	7.62061	3.01455	3.54752	0.756388	3.98546	6.73506e-05	0.00012749	NA	NA
CPIJ001049	202.522	3.01437	3.3351	0.675144	4.46478	8.01506e-06	1.63807e-05	Protease m1 zinc metalloprotease	InterPro:IPR001930; UniProtKB-KW:KW-0645; InterPro:IPR014782; UniProtKB-KW:KW-0482
CPIJ016686	8.40327	3.01273	3.32057	0.662522	4.54737	5.43208e-06	1.12377e-05	Esterase FE4	UniProtKB-KW:KW-0378
CPIJ012284	413.311	3.01156	3.02268	0.150546	20.0043	5.05727e-89	5.67704e-87	Abc transporter	InterPro:IPR003593; UniProtKB-KW:KW-0547; InterPro:IPR000412; InterPro:IPR003439; InterPro:IPR017871; UniProtKB-KW:KW-0067
CPIJ013919	764.825	3.00519	3.03301	0.212231	14.16	1.61974e-45	2.16907e-44	Xanthine dehydrogenase/oxidase	InterPro:IPR016166; InterPro:IPR016208; InterPro:IPR001041; InterPro:IPR002346; InterPro:IPR002888; InterPro:IPR008274; UniProtKB-KW:KW-0479; InterPro:IPR016169; UniProtKB-KW:KW-0411; InterPro:IPR006058; UniProtKB-KW:KW-0001
CPIJ006500	103.306	3.00321	3.05315	0.296763	10.1199	4.50837e-24	2.4317e-23	NA	NA
CPIJ018106	4.09482	3.00148	3.59904	0.802483	3.74025	0.000183841	0.000334849	NA	NA
CPIJ008319	96.2383	2.99908	3.02958	0.228023	13.1525	1.64637e-39	1.70404e-38	NA	NA
CPIJ008257	21.8511	2.99756	3.12189	0.430265	6.96678	3.24271e-12	9.90459e-12	NA	NA
CPIJ010546	50.918	2.99664	3.09307	0.702167	4.26771	1.97493e-05	3.90227e-05	Cytochrome P450 9c1	UniProtKB-KW:KW-0503; InterPro:IPR001128; InterPro:IPR002401; UniProtKB-KW:KW-0560; InterPro:IPR017972; UniProtKB-KW:KW-0479
CPIJ005640	949.69	2.99345	3.01042	0.187674	15.9503	2.83723e-57	6.21144e-56	Heat shock protein 26	InterPro:IPR012273; UniProtKB-KW:KW-0346
CPIJ016922	109.894	2.9927	3.02615	0.239089	12.5171	6.01661e-36	5.34717e-35	Serine 3-dehydrogenase	InterPro:IPR002198; InterPro:IPR020904
CPIJ015226	2.14428	2.98982	4.25824	0.984796	3.03598	0.00239756	0.00392884	NA	NA
CPIJ000495	2.51905	2.98938	4.38582	1.02443	2.91809	0.00352188	0.00567999	NA	NA
CPIJ013338	28.1995	2.98794	3.06233	0.346916	8.61285	7.12639e-18	2.8875e-17	Putative uncharacterized protein	InterPro:IPR000182
CPIJ014195	8.83796	2.98675	3.25802	0.610467	4.89256	9.9532e-07	2.16683e-06	Putative uncharacterized protein	InterPro:IPR002557
CPIJ010518	330.844	2.98617	3.04304	0.244837	12.1965	3.24319e-34	2.67219e-33	Phosphoenolpyruvate carboxykinase	InterPro:IPR008209; InterPro:IPR008210; InterPro:IPR013035; InterPro:IPR018091; UniProtKB-KW:KW-0418
CPIJ005464	4.17643	2.98565	3.57671	0.806488	3.70204	0.000213874	0.000387275	Tryptase	InterPro:IPR009003; InterPro:IPR001254
CPIJ019927	1.16304	2.98399	6.12464	1.11379	2.67914	0.00738105	0.0115088	NA	NA
CPIJ012801	18.9661	2.98397	3.13125	0.479336	6.2252	4.80927e-10	1.29825e-09	Putative uncharacterized protein	InterPro:IPR024824
CPIJ015710	45.6023	2.98309	3.03791	0.297839	10.0158	1.29897e-23	6.86466e-23	Elongase	InterPro:IPR002076
CPIJ001744	145.141	2.98002	3.03588	0.302261	9.8591	6.26084e-23	3.20731e-22	Zinc carboxypeptidase	InterPro:IPR003146; UniProtKB-KW:KW-0121; InterPro:IPR000834; UniProtKB-KW:KW-0645; UniProtKB-KW:KW-0482; UniProtKB-KW:KW-0378; UniProtKB-KW:KW-0479
CPIJ005245	331.174	2.9784	3.02248	0.253197	11.7632	6.04012e-32	4.59214e-31	NA	NA
CPIJ007123	1.43145	2.97761	6.33745	1.121	2.65622	0.00790231	0.0122679	Predicted protein	InterPro:IPR012337; InterPro:IPR008906
CPIJ009217	73.363	2.97758	3.01488	0.250762	11.8741	1.61358e-32	1.25296e-31	NA	NA
CPIJ013856	7.29251	2.97599	3.29755	0.698258	4.26202	2.02587e-05	3.99914e-05	NA	NA
CPIJ007448	1.14637	2.97201	6.13124	1.11455	2.66656	0.00766312	0.0119187	NA	NA
CPIJ001697	91.4148	2.97036	3.00069	0.228024	13.0265	8.64772e-39	8.66118e-38	NA	NA
CPIJ012214	1.15877	2.96669	5.99271	1.1151	2.66048	0.00780299	0.0121227	Gustatory receptor 93a	UniProtKB-KW:KW-1003; UniProtKB-SubCell:SL-0039; UniProtKB-KW:KW-0472; InterPro:IPR013604; UniProtKB-KW:KW-0812
CPIJ016026	1.15877	2.96669	5.99271	1.1151	2.66048	0.00780299	0.0121227	Carboxylesterase	UniProtKB-KW:KW-0378
CPIJ009536	6.92295	2.96643	3.29171	0.660021	4.49445	6.97505e-06	1.43129e-05	Voltage-gated potassium channel	InterPro:IPR028325; InterPro:IPR003131
CPIJ018935	1.12881	2.96416	5.97288	1.11468	2.65921	0.0078325	0.0121651	Ribosomal protein S8	UniProtKB-KW:KW-0689
CPIJ013609	196.746	2.96374	2.9914	0.217748	13.6109	3.45108e-42	3.98088e-41	NA	NA
CPIJ015504	1.20629	2.9633	6.1778	1.1166	2.65387	0.00795754	0.0123456	NA	NA
CPIJ004180	48.0245	2.96071	3.06013	0.412822	7.17189	7.39703e-13	2.34235e-12	Putative uncharacterized protein	InterPro:IPR002557
CPIJ015358	9.03683	2.9593	3.22528	0.61747	4.79263	1.64609e-06	3.52711e-06	Glucose transport protein	InterPro:IPR005828; UniProtKB-KW:KW-0812
CPIJ014956	4.073	2.95767	3.62095	0.811074	3.64662	0.000265716	0.00047717	NA	NA
CPIJ000211	6.95999	2.95726	3.31307	0.673425	4.39138	1.12635e-05	2.27171e-05	Cysteine-rich secretory protein-2	InterPro:IPR018244
CPIJ007276	18.5176	2.95673	3.1102	0.47912	6.17117	6.77875e-10	1.8112e-09	Scarlet	InterPro:IPR003593; UniProtKB-KW:KW-0547; InterPro:IPR003439; InterPro:IPR017871; UniProtKB-KW:KW-0067; InterPro:IPR013525
CPIJ004993	104.579	2.95672	3.00186	0.275853	10.7185	8.33769e-27	5.08408e-26	Voltage-gated sodium channel	InterPro:IPR005821; UniProtKB-KW:KW-0813; UniProtKB-KW:KW-0406; UniProtKB-KW:KW-0812
CPIJ005101	28.2056	2.95585	3.06174	0.408704	7.23226	4.75025e-13	1.52354e-12	Voltage-dependent p/q type calcium channel	InterPro:IPR005821; UniProtKB-KW:KW-0813; UniProtKB-KW:KW-0406; UniProtKB-KW:KW-0472; UniProtKB-KW:KW-0812
CPIJ012090	26.9398	2.95524	3.08057	0.476246	6.20528	5.45984e-10	1.46819e-09	Actin	UniProtKB-KW:KW-0547; UniProtKB-KW:KW-0067; UniProtKB-KW:KW-0963; UniProtKB-KW:KW-0206
CPIJ000412	16.2932	2.95495	3.07263	0.441337	6.69545	2.15006e-11	6.28485e-11	Elongation factor-1 alpha	UniProtKB-KW:KW-0251; InterPro:IPR004160
CPIJ011684	39.0415	2.95322	3.00935	0.30324	9.73887	2.05829e-22	1.02645e-21	Putative uncharacterized protein	InterPro:IPR001781; UniProtKB-KW:KW-0479
CPIJ005976	310.591	2.95267	2.97169	0.182878	16.1456	1.2195e-58	2.93066e-57	Putative uncharacterized protein	InterPro:IPR002048; InterPro:IPR011992
CPIJ018250	23.8198	2.95261	3.0336	0.372663	7.92298	2.31876e-15	8.42572e-15	NA	NA
CPIJ017359	3.12348	2.95161	3.72818	0.886422	3.3298	0.000869095	0.00148939	NA	NA
CPIJ013934	2514.12	2.95117	2.96631	0.156718	18.8311	4.19643e-79	3.09205e-77	Xanthine dehydrogenase/oxidase	InterPro:IPR016166; InterPro:IPR016208; InterPro:IPR001041; InterPro:IPR002346; InterPro:IPR002888; InterPro:IPR008274; UniProtKB-KW:KW-0479; InterPro:IPR016169; UniProtKB-KW:KW-0411; InterPro:IPR006058; UniProtKB-KW:KW-0001
CPIJ017745	73.7248	2.95004	2.98536	0.246492	11.9681	5.22249e-33	4.12424e-32	Sterol desaturase	InterPro:IPR006694; UniProtKB-KW:KW-0472; UniProtKB-KW:KW-0812
CPIJ009087	10.5278	2.94812	3.14989	0.535608	5.50424	3.70761e-08	8.87556e-08	Emx homeobox protein	UniProtKB-KW:KW-0371
CPIJ013536	42.1222	2.94766	3.00346	0.308563	9.55288	1.26144e-21	6.09439e-21	GABA receptor	InterPro:IPR002455; InterPro:IPR002456; UniProtKB-KW:KW-0472; UniProtKB-KW:KW-0812
CPIJ009959	33.1317	2.94688	3.02249	0.379973	7.75551	8.79857e-15	3.09821e-14	Putative uncharacterized protein	UniProtKB-KW:KW-0472; InterPro:IPR001388
CPIJ015450	2.96996	2.94668	3.68992	0.876897	3.36034	0.000778457	0.00134052	Homeobox protein dbx	InterPro:IPR009057; UniProtKB-KW:KW-0238; UniProtKB-KW:KW-0371; InterPro:IPR001356; UniProtKB-KW:KW-0539; UniProtKB-SubCell:SL-0191
CPIJ017834	17.5078	2.94508	3.0651	0.447986	6.57404	4.89664e-11	1.4029e-10	NA	NA
CPIJ016287	25.6564	2.94507	3.0315	0.39075	7.53697	4.81011e-14	1.63126e-13	Putative uncharacterized protein	InterPro:IPR013087; InterPro:IPR027775; UniProtKB-KW:KW-0539; InterPro:IPR007087; UniProtKB-KW:KW-0479
CPIJ003306	90.8146	2.94456	2.9735	0.224276	13.1292	2.24045e-39	2.30608e-38	NA	NA
CPIJ003651	74.2573	2.94378	2.98194	0.242084	12.1602	5.06356e-34	4.14148e-33	NA	NA
CPIJ000570	91.6068	2.94374	2.98112	0.261178	11.271	1.82442e-29	1.25319e-28	NA	NA
CPIJ019587	1228.53	2.94	2.9593	0.198155	14.8369	8.45877e-50	1.35001e-48	Cytochrome P450 6d3	UniProtKB-KW:KW-0503; InterPro:IPR001128; InterPro:IPR002401; UniProtKB-KW:KW-0560; InterPro:IPR017972; UniProtKB-KW:KW-0479
CPIJ018222	10.6865	2.9386	3.23387	0.617468	4.75912	1.94439e-06	4.14821e-06	Alpha-amylase B	InterPro:IPR006046; InterPro:IPR006047; InterPro:IPR006048; InterPro:IPR006589; InterPro:IPR015902; InterPro:IPR013781; UniProtKB-KW:KW-0326; UniProtKB-KW:KW-0378
CPIJ006258	19.9114	2.9362	3.03274	0.405759	7.23631	4.61067e-13	1.47991e-12	Fig-alpha	InterPro:IPR011598
CPIJ000314	1.09885	2.93457	5.95324	1.11664	2.62805	0.00858771	0.0132937	NA	NA
CPIJ015550	1.2087	2.93411	6.25418	1.12055	2.61847	0.00883261	0.0136526	Putative uncharacterized protein	InterPro:IPR009057; UniProtKB-KW:KW-0238; UniProtKB-KW:KW-0371; InterPro:IPR001356; InterPro:IPR017970; UniProtKB-KW:KW-0539; UniProtKB-SubCell:SL-0191
CPIJ017763	19.1728	2.93171	3.07626	0.474439	6.17933	6.43734e-10	1.72384e-09	Juvenile hormone esterase	UniProtKB-KW:KW-0378
CPIJ008641	648.724	2.93058	2.93967	0.127424	22.9986	4.81107e-117	1.82886e-114	Gamma-aminobutyric acid type B receptor	UniProtKB-KW:KW-0807; InterPro:IPR017978; InterPro:IPR017979; UniProtKB-KW:KW-0297; InterPro:IPR002455; InterPro:IPR002456; UniProtKB-KW:KW-1003; UniProtKB-KW:KW-0472; UniProtKB-KW:KW-0812
CPIJ007744	167.388	2.93033	2.97261	0.260022	11.2696	1.85483e-29	1.27147e-28	Leucine-rich transmembrane protein	UniProtKB-KW:KW-0812
CPIJ010796	6.09317	2.92918	3.33028	0.723851	4.04667	5.19517e-05	9.9342e-05	Zinc carboxypeptidase	UniProtKB-KW:KW-0121; InterPro:IPR000834
CPIJ009580	2.46353	2.92907	4.63162	1.03838	2.8208	0.00479036	0.00762211	NA	NA
CPIJ011967	39.6127	2.92824	2.97867	0.305141	9.59633	8.28395e-22	4.03252e-21	Beat protein	UniProtKB-KW:KW-0472
CPIJ001199	24.4011	2.92761	3.03059	0.391323	7.48132	7.35817e-14	2.46787e-13	Gonadotropin-releasing hormone receptor	UniProtKB-KW:KW-0807; InterPro:IPR000276; UniProtKB-KW:KW-0297; InterPro:IPR017452; UniProtKB-KW:KW-0812
CPIJ003732	184.738	2.92386	2.95078	0.212961	13.7296	6.75206e-43	8.00389e-42	NA	NA
CPIJ012578	14.3048	2.92071	3.07409	0.493238	5.9215	3.19009e-09	8.16862e-09	NA	NA
CPIJ010654	64.2311	2.91995	3.43522	0.816422	3.57652	0.000348198	0.000619373	Peritrophin-1	InterPro:IPR002557
CPIJ006090	117.683	2.91994	2.9489	0.237186	12.3108	7.92675e-35	6.66915e-34	Putative uncharacterized protein	InterPro:IPR004344
CPIJ006073	2.00082	2.91974	4.07501	0.990982	2.94631	0.00321593	0.00521116	Trypsin	InterPro:IPR009003; InterPro:IPR001254; InterPro:IPR001314; InterPro:IPR018114; UniProtKB-KW:KW-0645; UniProtKB-KW:KW-0720; UniProtKB-KW:KW-0378
CPIJ000143	69.6085	2.91839	2.96046	0.253964	11.4913	1.45819e-30	1.03786e-29	G-protein coupled receptor	InterPro:IPR000276; InterPro:IPR017452
CPIJ005298	131.799	2.91747	2.94028	0.196514	14.8461	7.37033e-50	1.17855e-48	SP555	InterPro:IPR001496
CPIJ012542	2.07521	2.9161	4.24947	0.992726	2.93747	0.00330904	0.00535375	Hunchback	InterPro:IPR027742; InterPro:IPR013087; InterPro:IPR027775; UniProtKB-KW:KW-0539; InterPro:IPR007087; UniProtKB-KW:KW-0479
CPIJ012345	24.4017	2.91358	3.00072	0.38779	7.51329	5.76582e-14	1.94512e-13	Hemolymph proteinase 8	InterPro:IPR009003; InterPro:IPR001254
CPIJ002982	83.9149	2.91183	2.96606	0.306721	9.4934	2.23628e-21	1.06655e-20	Integrin alpha-PS5	InterPro:IPR000413; UniProtKB-KW:KW-0130; UniProtKB-KW:KW-0401; UniProtKB-KW:KW-0472; UniProtKB-SubCell:SL-0162; UniProtKB-KW:KW-0812
CPIJ015955	42.1576	2.91097	2.97449	0.331353	8.7851	1.56222e-18	6.51611e-18	NA	NA
CPIJ002366	24.2462	2.9082	2.98959	0.371226	7.83404	4.72449e-15	1.6867e-14	NA	NA
CPIJ001710	211.637	2.90693	3.31877	0.743962	3.90736	9.33091e-05	0.000174515	NA	NA
CPIJ008016	204.012	2.90672	2.93442	0.210658	13.7983	2.61032e-43	3.15008e-42	NA	NA
CPIJ006867	119.699	2.90652	2.95292	0.278448	10.4383	1.65769e-25	9.51823e-25	Transmembrane protease	InterPro:IPR009003; InterPro:IPR001254; InterPro:IPR001314; InterPro:IPR018114; UniProtKB-KW:KW-0645; UniProtKB-KW:KW-0720; UniProtKB-KW:KW-0812; UniProtKB-KW:KW-0378
CPIJ018154	12.2176	2.90495	3.09193	0.52099	5.57583	2.46353e-08	5.96395e-08	NA	NA
CPIJ011083	31.1854	2.9046	3.91268	0.981861	2.95826	0.00309386	0.00502114	Heat shock protein 70 B2	UniProtKB-KW:KW-0547; UniProtKB-KW:KW-0067; UniProtKB-KW:KW-0346
CPIJ016002	7.42225	2.90211	3.16041	0.614512	4.72262	2.32821e-06	4.93494e-06	NA	NA
CPIJ018599	474.48	2.90136	2.91142	0.13914	20.8521	1.45924e-96	2.46539e-94	Transient receptor potential channel	InterPro:IPR004729; InterPro:IPR005821; InterPro:IPR002153; UniProtKB-KW:KW-0813; UniProtKB-KW:KW-0406; UniProtKB-KW:KW-0812
CPIJ017752	57.1014	2.90027	2.93591	0.254062	11.4156	3.49445e-30	2.45684e-29	NA	NA
CPIJ018466	18.7301	2.8998	3.00624	0.417261	6.94961	3.66308e-12	1.1154e-11	NA	NA
CPIJ006868	24.1352	2.89868	2.98962	0.370942	7.81437	5.52394e-15	1.96414e-14	Proclotting enzyme	InterPro:IPR009003; InterPro:IPR001254; InterPro:IPR001314; InterPro:IPR018114; UniProtKB-KW:KW-0645; UniProtKB-KW:KW-0720; UniProtKB-KW:KW-0378
CPIJ003381	1989.03	2.89867	2.92588	0.20903	13.8672	1.00054e-43	1.23142e-42	NA	NA
CPIJ009088	47.6231	2.89517	2.93626	0.267959	10.8046	3.27541e-27	2.03358e-26	Emx homeobox protein	InterPro:IPR009057; UniProtKB-KW:KW-0238; UniProtKB-KW:KW-0371; InterPro:IPR001356; InterPro:IPR017970; UniProtKB-KW:KW-0539; UniProtKB-SubCell:SL-0191
CPIJ004137	3.80216	2.89505	3.45852	0.803651	3.60237	0.000315332	0.000562766	Putative uncharacterized protein	InterPro:IPR012934
CPIJ012757	2116.52	2.895	2.90339	0.124167	23.3154	3.09621e-120	1.32788e-117	Neuroendocrine convertase	InterPro:IPR000209; InterPro:IPR002884; UniProtKB-KW:KW-0645; UniProtKB-KW:KW-0720; UniProtKB-KW:KW-0378
CPIJ011683	7.76298	2.89484	3.07609	0.647976	4.46751	7.9136e-06	1.61753e-05	NA	NA
CPIJ007383	298.06	2.89229	2.91504	0.197979	14.609	2.4594e-48	3.66957e-47	Endothelin-converting enzyme 1	InterPro:IPR000718; InterPro:IPR018497; InterPro:IPR008753
CPIJ012098	7.48264	2.89009	3.14177	0.607627	4.75636	1.97112e-06	4.20093e-06	NA	NA
CPIJ012173	30.3038	2.88891	2.96126	0.345106	8.37109	5.70871e-17	2.22781e-16	Putative uncharacterized protein	InterPro:IPR012677; InterPro:IPR000504
CPIJ006160	210.853	2.88779	2.90312	0.161026	17.9337	6.44021e-72	3.0602e-70	Glutathione s-transferase	UniProtKB-KW:KW-0808
CPIJ001825	20.3793	2.88707	2.98968	0.409098	7.05716	1.69942e-12	5.27553e-12	NA	NA
CPIJ007639	20.2362	2.88675	2.99381	0.413162	6.98697	2.80879e-12	8.61383e-12	Acetylcholine receptor protein alpha 1	InterPro:IPR002394; InterPro:IPR006202; UniProtKB-KW:KW-1003; UniProtKB-KW:KW-0813; InterPro:IPR006201; UniProtKB-KW:KW-0406; UniProtKB-KW:KW-0472; UniProtKB-KW:KW-0812; UniProtKB-KW:KW-0965; UniProtKB-KW:KW-0770; UniProtKB-KW:KW-0628
CPIJ008094	28.54	2.88403	2.96005	0.355939	8.10261	5.37937e-16	2.00928e-15	NA	NA
CPIJ011903	7.65059	2.88394	3.17636	0.647372	4.45483	8.39578e-06	1.71316e-05	NA	NA
CPIJ017157	63.3362	2.88323	2.92192	0.265544	10.8578	1.83063e-27	1.15196e-26	NA	NA
CPIJ003873	10.5291	2.88091	3.15587	0.611835	4.70864	2.49376e-06	5.27848e-06	Beta adrenergic receptor	InterPro:IPR000276; InterPro:IPR017452
CPIJ008109	4.22325	2.8805	3.47925	0.887515	3.24558	0.0011721	0.00198066	Putative uncharacterized protein	InterPro:IPR002656
CPIJ012637	98.1493	2.88006	2.90336	0.211855	13.5945	4.31731e-42	4.9426e-41	Putative uncharacterized protein	InterPro:IPR006202; InterPro:IPR006201
CPIJ008221	453.062	2.87901	2.90269	0.202386	14.2253	6.38192e-46	8.68543e-45	NA	NA
CPIJ012870	72.4735	2.87787	2.92064	0.274065	10.5007	8.57582e-26	5.00485e-25	Zinc finger protein	InterPro:IPR013087; InterPro:IPR007087
CPIJ013163	5.52521	2.87486	3.21474	0.685122	4.19614	2.71505e-05	5.3076e-05	Malate dehydrogenase	InterPro:IPR015955; InterPro:IPR001557
CPIJ001846	11.8939	2.8739	3.03639	0.509725	5.63813	1.71904e-08	4.20361e-08	NA	NA
CPIJ007334	9.22944	2.8731	3.25945	0.726211	3.95628	7.61258e-05	0.000143436	Putative uncharacterized protein	InterPro:IPR000618
CPIJ016965	60.9021	2.87267	2.91873	0.307917	9.32935	1.0652e-20	4.92576e-20	Odorant-binding protein 56e	InterPro:IPR006170
CPIJ000101	285.975	2.87248	2.89304	0.189622	15.1485	7.75197e-52	1.35769e-50	Putative uncharacterized protein	InterPro:IPR002544
CPIJ004827	10.2998	2.87229	3.05593	0.547213	5.24895	1.52969e-07	3.52516e-07	NA	NA
CPIJ010808	23.789	2.87189	2.9544	0.379538	7.56679	3.82547e-14	1.30315e-13	Putative uncharacterized protein	InterPro:IPR007087
CPIJ012365	30.3042	2.87128	2.95422	0.382907	7.49864	6.44818e-14	2.16876e-13	ATP-binding cassette sub-family G member 4	InterPro:IPR003593; UniProtKB-KW:KW-0547; InterPro:IPR003439; InterPro:IPR017871; UniProtKB-KW:KW-0067; InterPro:IPR013525
CPIJ006320	42.4398	2.87072	2.93085	0.318805	9.00461	2.16442e-19	9.37391e-19	Rieske-domain protein Neverland	InterPro:IPR017941; UniProtKB-KW:KW-0479; UniProtKB-KW:KW-0411; UniProtKB-KW:KW-0001
CPIJ016909	48.9902	2.87029	2.91368	0.280291	10.2404	1.307e-24	7.2029e-24	Nicotinic acetylcholine receptor	InterPro:IPR006202; InterPro:IPR006029; InterPro:IPR006201; UniProtKB-KW:KW-0472; UniProtKB-KW:KW-0812
CPIJ013920	2530.83	2.86935	2.88354	0.159341	18.0075	1.70007e-72	8.41284e-71	Aldehyde oxidase	InterPro:IPR016166; InterPro:IPR016208; InterPro:IPR001041; InterPro:IPR002346; InterPro:IPR002888; InterPro:IPR008274; UniProtKB-KW:KW-0479; InterPro:IPR016169; UniProtKB-KW:KW-0411; InterPro:IPR006058; UniProtKB-KW:KW-0001
CPIJ014923	7.40639	2.86878	3.11074	0.626267	4.58076	4.6329e-06	9.63086e-06	NA	NA
CPIJ010304	44.3284	2.86861	2.9153	0.285789	10.0375	1.043e-23	5.52589e-23	Putative uncharacterized protein	InterPro:IPR011009
CPIJ017326	561.743	2.86842	2.88022	0.143883	19.9357	1.99314e-88	2.20776e-86	General odorant-binding protein 99a	InterPro:IPR006170
CPIJ005816	217.08	2.86839	2.89955	0.221528	12.9482	2.40442e-38	2.35735e-37	CRAL/TRIO domain-containing protein	InterPro:IPR001071
CPIJ004854	1.0689	2.86819	5.93236	1.12143	2.55762	0.0105391	0.016141	NA	NA
CPIJ019905	1693.5	2.86772	2.91546	0.297093	9.65258	4.79361e-22	2.35679e-21	NA	NA
CPIJ007168	5.53587	2.86757	3.17045	0.684051	4.19204	2.76453e-05	5.40055e-05	NA	NA
CPIJ008839	18.8835	2.86639	2.98432	0.42873	6.68575	2.2974e-11	6.69915e-11	NA	NA
CPIJ002040	95.1132	2.86585	2.89389	0.22428	12.778	2.17513e-37	2.04964e-36	NA	NA
CPIJ015319	562.516	2.86487	2.87391	0.132212	21.6687	4.04953e-104	9.53978e-102	Homeotic protein spalt-major	InterPro:IPR013087; InterPro:IPR007087
CPIJ009973	16.3934	2.86431	3.01447	0.450541	6.3575	2.0507e-10	5.67223e-10	NA	NA
CPIJ014287	34.9651	2.86268	3.00592	0.425112	6.73394	1.65134e-11	4.84993e-11	Ferritin heavy chain	InterPro:IPR001519; InterPro:IPR008331
CPIJ015743	10.5304	2.86078	3.0461	0.611644	4.67721	2.9081e-06	6.13223e-06	NA	NA
CPIJ007616	109.342	2.86069	2.89923	0.261817	10.9263	8.62771e-28	5.5037e-27	NA	NA
CPIJ004285	203.84	2.86066	2.91162	0.286002	10.0022	1.48981e-23	7.84936e-23	NA	NA
CPIJ003695	260.147	2.85671	2.87634	0.186322	15.3321	4.66713e-53	8.55947e-52	Glucosyl/glucuronosyl transferase	InterPro:IPR002213; UniProtKB-KW:KW-0808
CPIJ009007	460.074	2.85324	2.87113	0.180171	15.8363	1.74924e-56	3.72237e-55	4-coumarate-CoA ligase 1	InterPro:IPR000873; UniProtKB-KW:KW-0436
CPIJ017517	372.646	2.85314	2.86872	0.167864	16.9967	8.68668e-65	2.75699e-63	Putative uncharacterized protein	InterPro:IPR013087; InterPro:IPR007087
CPIJ004904	1.25471	2.85307	6.23768	1.12592	2.53399	0.0112773	0.017215	Putative uncharacterized protein	InterPro:IPR012337; InterPro:IPR003656
CPIJ008019	1.25471	2.85307	6.23768	1.12592	2.53399	0.0112773	0.017215	Odorant receptor 9a	UniProtKB-KW:KW-0807; UniProtKB-KW:KW-0297; InterPro:IPR004117; UniProtKB-KW:KW-1003; UniProtKB-SubCell:SL-0039; UniProtKB-KW:KW-0552; UniProtKB-KW:KW-0472; UniProtKB-KW:KW-0812; UniProtKB-KW:KW-0716
CPIJ007446	1.20539	2.85284	6.2222	1.12517	2.53547	0.0112296	0.0171468	NA	NA
CPIJ002983	9.07932	2.8489	3.05256	0.56303	5.05995	4.19373e-07	9.36382e-07	Arrowhead	InterPro:IPR009057; UniProtKB-KW:KW-0238; UniProtKB-KW:KW-0371; InterPro:IPR001356; UniProtKB-KW:KW-0539; UniProtKB-SubCell:SL-0191; InterPro:IPR001781; UniProtKB-KW:KW-0479
CPIJ015640	55.6702	2.84838	2.89083	0.273229	10.4249	1.90907e-25	1.09353e-24	NA	NA
CPIJ004249	438.472	2.84643	2.853	0.110927	25.6603	3.24082e-145	3.61373e-142	Cationic amino acid transporter 4	InterPro:IPR002293; UniProtKB-KW:KW-0812
CPIJ004297	367.76	2.846	2.86034	0.161497	17.6226	1.65101e-69	6.73532e-68	NA	NA
CPIJ003581	120.166	2.84551	2.89619	0.29647	9.59797	8.15374e-22	3.97029e-21	Putative uncharacterized protein	InterPro:IPR004302
CPIJ003229	1.11214	2.84445	4.71558	1.12334	2.53214	0.0113369	0.0172996	NA	NA
CPIJ002437	4.5011	2.84431	3.27312	0.738344	3.85229	0.00011702	0.000216921	Ets domain-containing protein	UniProtKB-KW:KW-0238; InterPro:IPR000418; InterPro:IPR003118; UniProtKB-KW:KW-0539
CPIJ001429	1.13308	2.8442	6.09196	1.12442	2.52948	0.0114233	0.0174234	Putative uncharacterized protein	InterPro:IPR021158; InterPro:IPR021190; InterPro:IPR024079
CPIJ003624	13.2167	2.84287	3.05207	0.491642	5.78239	7.36446e-09	1.84481e-08	Predicted protein	InterPro:IPR009003; InterPro:IPR001254
CPIJ000749	179.915	2.84015	2.85513	0.165677	17.1427	7.12824e-66	2.39001e-64	Putative uncharacterized protein	InterPro:IPR003280; UniProtKB-KW:KW-0813; UniProtKB-KW:KW-0406; UniProtKB-KW:KW-0472; UniProtKB-KW:KW-0812
CPIJ001298	79.0218	2.83942	2.86775	0.22527	12.6045	1.99433e-36	1.80895e-35	Sodium-and chloride-dependent neurotransmitter transporter	InterPro:IPR000175; UniProtKB-KW:KW-0813; UniProtKB-KW:KW-0769; UniProtKB-KW:KW-0472; UniProtKB-KW:KW-0812
CPIJ016807	215.408	2.83866	2.88427	0.241388	11.7598	6.29151e-32	4.77675e-31	NA	NA
CPIJ005694	2.91774	2.83794	3.6052	0.895636	3.16863	0.0015316	0.00256252	NA	NA
CPIJ005660	11.7089	2.83534	3.00373	0.519012	5.46295	4.68294e-08	1.11529e-07	NA	NA
CPIJ001113	42.874	2.83481	2.88963	0.310355	9.1341	6.59548e-20	2.92693e-19	NA	NA
CPIJ008060	31.6302	2.83477	2.93151	0.346847	8.17298	3.00876e-16	1.13779e-15	Putative uncharacterized protein	InterPro:IPR013087; InterPro:IPR007087
CPIJ003684	8.07209	2.83435	3.0767	0.603939	4.6931	2.69095e-06	5.6851e-06	5-hydroxytryptamine receptor 2	InterPro:IPR000276; InterPro:IPR017452
CPIJ005953	131.491	2.83432	2.85727	0.196792	14.4026	4.98419e-47	7.05889e-46	Cytochrome P450 CYP6BB1v2	UniProtKB-KW:KW-0503; InterPro:IPR001128; InterPro:IPR002401; UniProtKB-KW:KW-0560; InterPro:IPR017972; UniProtKB-KW:KW-0479
CPIJ018856	6.39947	2.8337	3.15674	0.680915	4.1616	3.16026e-05	6.14204e-05	Putative uncharacterized protein	InterPro:IPR008388
CPIJ016743	3.68549	2.83335	3.3658	0.809214	3.50136	0.000462892	0.000812844	NA	NA
CPIJ009729	45.8649	2.83274	2.87521	0.279449	10.1369	3.78987e-24	2.05343e-23	Putative uncharacterized protein	InterPro:IPR005352
CPIJ015255	92.0858	2.82826	2.84984	0.213132	13.27	3.45726e-40	3.69969e-39	NA	NA
CPIJ009974	11.535	2.82601	2.98787	0.504752	5.59881	2.15825e-08	5.24616e-08	Homeobox protein	InterPro:IPR009057; UniProtKB-KW:KW-0238; UniProtKB-KW:KW-0371; InterPro:IPR001356; UniProtKB-KW:KW-0539; UniProtKB-SubCell:SL-0191
CPIJ015171	531.734	2.82585	2.89663	0.346999	8.14367	3.83483e-16	1.44268e-15	NA	NA
CPIJ019595	12.504	2.82355	2.99754	0.505564	5.58494	2.33775e-08	5.66848e-08	NA	NA
CPIJ008766	8.15762	2.82323	3.08096	0.621294	4.54411	5.51682e-06	1.14088e-05	NA	NA
CPIJ009708	26.3073	2.82294	2.89477	0.352361	8.01148	1.13335e-15	4.1745e-15	NA	NA
CPIJ007847	14.1635	2.82271	2.95094	0.456719	6.1804	6.39389e-10	1.71275e-09	NA	NA
CPIJ000848	1526.87	2.82173	2.91809	0.414913	6.80077	1.04063e-11	3.09268e-11	Myosin-2 heavy chain	UniProtKB-KW:KW-0547; InterPro:IPR001609; InterPro:IPR002928; InterPro:IPR004009; UniProtKB-KW:KW-0009; UniProtKB-KW:KW-0067; UniProtKB-KW:KW-0518
CPIJ016964	6.16889	2.82153	3.11373	0.652546	4.32388	1.53309e-05	3.06032e-05	Putative uncharacterized protein	InterPro:IPR001320
CPIJ014380	1.02233	2.82144	5.98054	1.12249	2.51355	0.0119521	0.0181837	NA	NA
CPIJ017333	11.628	2.82122	2.99714	0.526324	5.36025	8.31083e-08	1.94769e-07	Putative uncharacterized protein	InterPro:IPR001723; InterPro:IPR003068; InterPro:IPR000536; InterPro:IPR008946; UniProtKB-KW:KW-0539; UniProtKB-KW:KW-0804; UniProtKB-KW:KW-0805
CPIJ005102	825.328	2.82047	2.84226	0.19858	14.2032	8.74776e-46	1.18187e-44	Voltage-dependent p/q type calcium channel	InterPro:IPR005821; UniProtKB-KW:KW-0851; InterPro:IPR002077; UniProtKB-KW:KW-0107; InterPro:IPR002048; UniProtKB-KW:KW-0813; UniProtKB-KW:KW-0406; UniProtKB-KW:KW-0109; UniProtKB-KW:KW-0472; UniProtKB-SubCell:SL-0162; UniProtKB-KW:KW-0812
CPIJ020204	27.1802	2.81761	2.88916	0.345477	8.15571	3.47122e-16	1.30824e-15	NA	NA
CPIJ014529	611.995	2.81686	2.82398	0.118545	23.7619	8.27684e-125	4.07172e-122	NA	NA
CPIJ007638	29.9181	2.81583	3.33138	0.777468	3.6218	0.000292561	0.000523692	NA	NA
CPIJ012570	1189.86	2.81568	2.82369	0.122722	22.9435	1.71125e-116	6.22226e-114	Actin-5	UniProtKB-KW:KW-0547; UniProtKB-KW:KW-0067; UniProtKB-KW:KW-0963; UniProtKB-KW:KW-0206
CPIJ007635	111.807	2.81496	2.83799	0.219843	12.8044	1.54827e-37	1.46971e-36	Acetylcholine receptor protein alpha 1	InterPro:IPR002394; InterPro:IPR006202; UniProtKB-KW:KW-1003; UniProtKB-KW:KW-0813; InterPro:IPR006029; InterPro:IPR006201; UniProtKB-KW:KW-0406; UniProtKB-KW:KW-0472; UniProtKB-KW:KW-0812; UniProtKB-KW:KW-0965; UniProtKB-KW:KW-0770; UniProtKB-KW:KW-0628
CPIJ010404	11.4644	2.81401	3.03232	0.542011	5.19179	2.08282e-07	4.75594e-07	NA	NA
CPIJ007694	1595.18	2.81374	2.82285	0.129425	21.7402	8.54897e-105	2.04272e-102	Quick-to-court	InterPro:IPR000237
CPIJ018179	1.05229	2.81284	6.00857	1.12375	2.50309	0.0123114	0.0187014	NA	NA
CPIJ017928	119.406	2.80995	2.84576	0.234154	12.0004	3.53447e-33	2.8071e-32	NA	NA
CPIJ004299	445.946	2.80739	2.81652	0.130102	21.5784	2.86549e-103	6.39042e-101	NA	NA
CPIJ015063	157.661	2.80704	2.83703	0.219063	12.8139	1.37121e-37	1.30237e-36	Transporter	InterPro:IPR000175; UniProtKB-KW:KW-0813; UniProtKB-KW:KW-0769; UniProtKB-KW:KW-0472; UniProtKB-KW:KW-0812
CPIJ010855	20.8916	2.80687	2.90123	0.395204	7.10234	1.22661e-12	3.83554e-12	Putative uncharacterized protein	InterPro:IPR001675; InterPro:IPR012163
CPIJ009768	21.8856	2.80611	2.90474	0.39487	7.10643	1.19082e-12	3.7257e-12	NA	NA
CPIJ016681	19.2552	2.80579	2.93808	0.454774	6.16963	6.84499e-10	1.82803e-09	Esterase FE4	InterPro:IPR002168; UniProtKB-KW:KW-0378
CPIJ001958	0.991477	2.80545	5.94278	1.12311	2.49794	0.0124919	0.0189514	Calcium and integrin-binding protein 2	InterPro:IPR002048; InterPro:IPR011992; UniProtKB-KW:KW-0401
CPIJ015659	0.991477	2.80545	5.94278	1.12311	2.49794	0.0124919	0.0189514	NA	NA
CPIJ016627	0.991477	2.80545	5.94278	1.12311	2.49794	0.0124919	0.0189514	NA	NA
CPIJ018052	10.6184	2.80396	3.05803	0.553333	5.0674	4.03291e-07	9.0216e-07	Predicted protein	InterPro:IPR016179; UniProtKB-KW:KW-0964; UniProtKB-SubCell:SL-0243
CPIJ013320	636.735	2.80374	2.81068	0.112075	25.0167	4.02225e-138	2.80317e-135	Rhomboid	InterPro:IPR002610; InterPro:IPR022764
CPIJ014309	128.065	2.80322	2.93268	0.474883	5.90298	3.57004e-09	9.11084e-09	Putative uncharacterized protein	InterPro:IPR001969
CPIJ015652	2.74859	2.80128	3.54398	0.891517	3.14215	0.00167713	0.00279733	Nicotinic acetylcholine receptor subunit	InterPro:IPR006201
CPIJ000721	11.5155	2.79998	2.96513	0.516763	5.41832	6.01632e-08	1.42252e-07	Putative uncharacterized protein	UniProtKB-KW:KW-0238; InterPro:IPR001699; InterPro:IPR008967; UniProtKB-KW:KW-0539; UniProtKB-SubCell:SL-0191; UniProtKB-KW:KW-0804; UniProtKB-KW:KW-0805
CPIJ004298	520.602	2.79935	2.8126	0.158506	17.6608	8.40163e-70	3.48699e-68	NA	NA
CPIJ019410	1044.64	2.79847	2.8037	0.101904	27.4618	5.02869e-166	2.80366e-162	NA	NA
CPIJ009048	8.83217	2.79803	3.04708	0.576198	4.85602	1.19767e-06	2.59182e-06	Short neuropeptide F	UniProtKB-KW:KW-0527
CPIJ016618	9.62784	2.79797	2.98909	0.54138	5.16821	2.36343e-07	5.37467e-07	NA	NA
CPIJ004600	85.1148	2.79687	2.83361	0.260871	10.7213	8.08893e-27	4.93419e-26	Oxidoreductase	InterPro:IPR002198; InterPro:IPR020904
CPIJ000998	210.61	2.79673	2.81339	0.172407	16.2217	3.54344e-59	8.65221e-58	Guanylate cyclase	UniProtKB-KW:KW-0547; InterPro:IPR011645; EC:4.6.1.2; InterPro:IPR000719; InterPro:IPR001245; UniProtKB-KW:KW-0141; InterPro:IPR001054; InterPro:IPR018297; UniProtKB-KW:KW-0472; InterPro:IPR001170; UniProtKB-KW:KW-0812; InterPro:IPR011009; UniProtKB-KW:KW-0456
CPIJ016051	355.734	2.79665	2.81687	0.215871	12.9552	2.19669e-38	2.15874e-37	Vitellogenin	InterPro:IPR000734; UniProtKB-KW:KW-0964; UniProtKB-KW:KW-0378
CPIJ003195	156.593	2.79498	2.8211	0.207612	13.4626	2.59749e-41	2.87529e-40	Protein tweety homolog	UniProtKB-KW:KW-0869; UniProtKB-KW:KW-0813; UniProtKB-KW:KW-0406; UniProtKB-KW:KW-0472; UniProtKB-KW:KW-0812
CPIJ002193	53.163	2.79295	2.86443	0.357134	7.82048	5.26233e-15	1.87272e-14	NA	NA
CPIJ001887	2211.74	2.79275	2.81123	0.184464	15.1398	8.84862e-52	1.54652e-50	Neuroendocrine protein 7b2	InterPro:IPR007945
CPIJ004734	28.0345	2.79265	2.87123	0.390518	7.15114	8.60614e-13	2.71392e-12	Putative uncharacterized protein	InterPro:IPR002557
CPIJ004174	134.708	2.78951	2.80607	0.175054	15.9351	3.61552e-57	7.88438e-56	Palmitoyltransferase	EC:2.3.1.225; UniProtKB-KW:KW-0012; UniProtKB-KW:KW-0808; InterPro:IPR001594; UniProtKB-KW:KW-0472; UniProtKB-KW:KW-0812; UniProtKB-KW:KW-0479
CPIJ004821	585.028	2.78817	2.79722	0.127318	21.8992	2.64236e-106	6.59642e-104	NA	NA
CPIJ010305	213.656	2.78672	2.80461	0.188411	14.7906	1.68404e-49	2.64234e-48	CHKov1	InterPro:IPR011009
CPIJ012291	19.5299	2.78577	2.9133	0.465651	5.98253	2.19703e-09	5.68671e-09	Dipeptidase	InterPro:IPR008257; UniProtKB-KW:KW-0645; UniProtKB-KW:KW-0482; UniProtKB-SubCell:SL-0162; UniProtKB-KW:KW-0378; UniProtKB-KW:KW-0224; UniProtKB-KW:KW-0336; UniProtKB-KW:KW-0479
CPIJ003469	1.00387	2.78524	5.959	1.12488	2.47603	0.0132851	0.0200911	NA	NA
CPIJ013629	35.0867	2.78453	2.84117	0.309665	8.99208	2.42605e-19	1.04691e-18	NA	NA
CPIJ013724	2.66589	2.78393	3.51216	0.896355	3.10584	0.00189739	0.00314464	Dimethylaniline monooxygenase	UniProtKB-KW:KW-0503; InterPro:IPR000960; InterPro:IPR020946; UniProtKB-KW:KW-0560
CPIJ009288	475.196	2.78304	2.79475	0.147752	18.8359	3.83403e-79	2.83752e-77	Anoctamin	UniProtKB-KW:KW-0472; UniProtKB-KW:KW-0812
CPIJ019793	64.5858	2.78173	2.81423	0.253374	10.9787	4.83614e-28	3.12073e-27	NA	NA
CPIJ015028	23.0672	2.7807	2.93303	0.540659	5.14317	2.70137e-07	6.11657e-07	NA	NA
CPIJ009272	150.452	2.77959	2.79839	0.179788	15.4604	6.42279e-54	1.22355e-52	Band 4.1	InterPro:IPR000798; InterPro:IPR000299
CPIJ007615	90.5125	2.77894	2.82345	0.283511	9.80189	1.10501e-22	5.59735e-22	NA	NA
CPIJ000054	47.7775	2.77684	2.84434	0.323005	8.59688	8.19144e-18	3.31102e-17	Putative uncharacterized protein	InterPro:IPR022709
CPIJ014863	161.117	2.77664	2.81368	0.225221	12.3285	6.3608e-35	5.38142e-34	Coagulation factor X	InterPro:IPR009003; InterPro:IPR001254; InterPro:IPR001314; InterPro:IPR018114
CPIJ000830	247.212	2.77644	2.79646	0.204165	13.599	4.05745e-42	4.65465e-41	NA	NA
CPIJ015976	57.7252	2.77584	2.81926	0.291252	9.53073	1.56187e-21	7.49609e-21	NA	NA
CPIJ001908	12.3415	2.77573	2.92486	0.510541	5.43684	5.42327e-08	1.2863e-07	NA	NA
CPIJ008174	32.1916	2.77419	2.8738	0.383091	7.24158	4.435e-13	1.42516e-12	Putative uncharacterized protein	InterPro:IPR000175; UniProtKB-KW:KW-0813; UniProtKB-KW:KW-0769; UniProtKB-KW:KW-0472; UniProtKB-KW:KW-0812
CPIJ017758	10.5876	2.77378	2.99761	0.577978	4.79911	1.5937e-06	3.41833e-06	Nicotinic acetylcholine receptor subunit	InterPro:IPR006029; InterPro:IPR006201
CPIJ001609	723.021	2.77341	2.7821	0.128451	21.5912	2.1708e-103	4.90659e-101	Choline O-acetyltransferase	InterPro:IPR000542; UniProtKB-KW:KW-0012; UniProtKB-KW:KW-0808
CPIJ012826	17.0521	2.77307	2.89295	0.435527	6.36717	1.92551e-10	5.33212e-10	Putative uncharacterized protein	InterPro:IPR010695
CPIJ013782	337.935	2.77208	2.7866	0.157402	17.6115	2.01159e-69	8.18633e-68	Pupal cuticle protein	InterPro:IPR000618
CPIJ002260	60.2773	2.7718	2.80605	0.252295	10.9863	4.44612e-28	2.87349e-27	Lim homeobox protein	InterPro:IPR009057; UniProtKB-KW:KW-0238; UniProtKB-KW:KW-0371; InterPro:IPR001356; InterPro:IPR017970; UniProtKB-KW:KW-0539; UniProtKB-SubCell:SL-0191; InterPro:IPR001781; UniProtKB-KW:KW-0479
CPIJ010810	9.36921	2.76631	2.98045	0.545807	5.06829	4.01412e-07	8.98197e-07	Cytochrome P450 4F14	UniProtKB-KW:KW-0503; InterPro:IPR001128; InterPro:IPR002401; UniProtKB-KW:KW-0560; InterPro:IPR017972; UniProtKB-KW:KW-0479
CPIJ018952	249.994	2.76265	2.77713	0.155277	17.7918	8.17824e-71	3.63801e-69	Putative uncharacterized protein	InterPro:IPR000834
CPIJ018424	52.5257	2.76237	2.7997	0.263819	10.4707	1.1776e-25	6.82486e-25	Potassium channel interacting protein	InterPro:IPR001125; InterPro:IPR002048; InterPro:IPR011992; UniProtKB-KW:KW-0479
CPIJ008040	1.0698	2.76199	5.64284	1.12856	2.44736	0.0143905	0.0216777	NA	NA
CPIJ019700	256.246	2.75971	2.80548	0.211934	13.0215	9.23049e-39	9.22828e-38	Cytochrome P450 6a8	UniProtKB-KW:KW-0503; InterPro:IPR001128; InterPro:IPR002401; UniProtKB-KW:KW-0560; InterPro:IPR017972; UniProtKB-KW:KW-0479
CPIJ004634	23.4781	2.75878	2.84345	0.377643	7.30527	2.7671e-13	8.98516e-13	NA	NA
CPIJ007952	105.937	2.75803	2.78249	0.210932	13.0755	4.54771e-39	4.59607e-38	NA	NA
CPIJ001917	23.6429	2.75797	2.83104	0.358775	7.68718	1.50411e-14	5.23139e-14	NA	NA
CPIJ002188	65.1303	2.75672	2.79666	0.267007	10.3245	5.46066e-25	3.07112e-24	Rhombotin	InterPro:IPR001781; UniProtKB-KW:KW-0479
CPIJ010297	13.4858	2.75654	2.90699	0.577269	4.77513	1.79587e-06	3.83967e-06	Coagulation factor X	InterPro:IPR009003; InterPro:IPR001254; InterPro:IPR001314; InterPro:IPR018114; UniProtKB-KW:KW-0645; UniProtKB-KW:KW-0720; UniProtKB-KW:KW-0378
CPIJ009897	41.5126	2.75561	2.80654	0.308027	8.946	3.68604e-19	1.57679e-18	Aromatic amino acid decarboxylase	InterPro:IPR015421; InterPro:IPR015422; InterPro:IPR010977; UniProtKB-KW:KW-0456; InterPro:IPR002129; InterPro:IPR021115
CPIJ017319	153.97	2.75507	2.77118	0.173374	15.8909	7.32429e-57	1.57463e-55	NA	NA
CPIJ016463	11.2069	2.75346	2.92186	0.527278	5.22204	1.76965e-07	4.05691e-07	Retinal homeobox protein	InterPro:IPR009057; UniProtKB-KW:KW-0371; InterPro:IPR001356
CPIJ016353	13.6786	2.75335	2.87919	0.472085	5.83232	5.46609e-09	1.38022e-08	Elongase	InterPro:IPR002076
CPIJ000237	2.6669	2.753	3.48427	0.892617	3.08419	0.00204107	0.00337175	NA	NA
CPIJ017440	313.836	2.75279	2.77008	0.184609	14.9115	2.7763e-50	4.51277e-49	Mfs transporter	InterPro:IPR005828; UniProtKB-KW:KW-0812
CPIJ006519	10.9911	2.75201	2.94371	0.551538	4.98971	6.04702e-07	1.33609e-06	NA	NA
CPIJ010142	31.8996	2.75187	2.80448	0.311442	8.83592	9.92787e-19	4.1764e-18	Transcription factor coe3	InterPro:IPR003523; UniProtKB-KW:KW-0238; UniProtKB-SubCell:SL-0191; UniProtKB-KW:KW-0804; UniProtKB-KW:KW-0805; UniProtKB-KW:KW-0217; UniProtKB-KW:KW-0479; InterPro:IPR011598
CPIJ017383	605.836	2.75175	2.76336	0.149478	18.4091	1.11125e-75	6.59104e-74	Tubulin alpha-1 chain	UniProtKB-KW:KW-0547; InterPro:IPR008280; InterPro:IPR018316; InterPro:IPR002452; InterPro:IPR017975; UniProtKB-KW:KW-0342; UniProtKB-KW:KW-0963; UniProtKB-KW:KW-0206; InterPro:IPR000217; UniProtKB-KW:KW-0493
CPIJ002704	7.70616	2.75101	2.9876	0.606842	4.53332	5.8063e-06	1.19793e-05	Vesicular inhibitory amino acid transporter	UniProtKB-KW:KW-0472; UniProtKB-KW:KW-0812
CPIJ011387	4.30901	2.75084	3.17928	0.751691	3.65953	0.000252678	0.000454488	BBS1	InterPro:IPR028784
CPIJ015386	194.011	2.75081	2.7802	0.242238	11.3558	6.93996e-30	4.83456e-29	Hepatic triacylglycerol lipase	InterPro:IPR000734; UniProtKB-KW:KW-0964; UniProtKB-KW:KW-0378
CPIJ010341	43.6352	2.75034	2.88683	0.485689	5.66275	1.48963e-08	3.66082e-08	NA	NA
CPIJ017071	5.68988	2.74966	3.24945	0.783036	3.51154	0.000445516	0.000783482	NA	NA
CPIJ012079	46.4727	2.74878	2.79685	0.292714	9.39069	5.96074e-21	2.78879e-20	Putative uncharacterized protein	InterPro:IPR000618
CPIJ006085	61.7065	2.74855	2.7897	0.278206	9.87955	5.10633e-23	2.62392e-22	NA	NA
CPIJ020277	2.98995	2.74738	3.68869	0.965331	2.84605	0.00442658	0.00706681	Histone H2A	InterPro:IPR002119; UniProtKB-KW:KW-0544; InterPro:IPR007125; UniProtKB-KW:KW-0238; UniProtKB-KW:KW-0539; UniProtKB-SubCell:SL-0191; UniProtKB-KW:KW-0158; UniProtKB-SubCell:SL-0468; InterPro:IPR009072
CPIJ005952	3180.82	2.7471	2.76883	0.187866	14.6226	2.0143e-48	3.01352e-47	Cytochrome P450	UniProtKB-KW:KW-0503; InterPro:IPR001128; InterPro:IPR002401; UniProtKB-KW:KW-0560; InterPro:IPR017972; UniProtKB-KW:KW-0479
CPIJ004702	1.8565	2.74681	4.01303	1.00919	2.7218	0.00649273	0.0101893	Putative uncharacterized protein	InterPro:IPR007007
CPIJ004478	1205.31	2.74642	2.75274	0.107515	25.5445	6.31477e-144	6.6013e-141	NA	NA
CPIJ008941	23.4714	2.74592	2.82522	0.373668	7.34856	2.0036e-13	6.56458e-13	Sugar transporter	InterPro:IPR005829; UniProtKB-KW:KW-0762; InterPro:IPR005828; UniProtKB-KW:KW-0812
CPIJ007958	127.445	2.74581	2.76258	0.181674	15.1139	1.31145e-51	2.28492e-50	Putative uncharacterized protein	InterPro:IPR002000
CPIJ018407	60.5016	2.74524	2.7843	0.272336	10.0804	6.74774e-24	3.61276e-23	Cytochrome b561	InterPro:IPR004877
CPIJ014487	11.053	2.74438	2.92076	0.520705	5.27051	1.36042e-07	3.14505e-07	Beta adrenergic receptor	InterPro:IPR000276
CPIJ008673	5.86022	2.74426	3.02811	0.658633	4.16659	3.09186e-05	6.0168e-05	NA	NA
CPIJ005748	1.86836	2.74398	3.76	1.01376	2.70673	0.00679497	0.0106396	NA	NA
CPIJ011548	4205.63	2.74393	2.76573	0.19301	14.2166	7.2327e-46	9.79547e-45	Protease m1 zinc metalloprotease	InterPro:IPR001930; UniProtKB-KW:KW-0645; InterPro:IPR014782; UniProtKB-KW:KW-0482
CPIJ011623	10.2395	2.74385	2.91095	0.539927	5.08188	3.7372e-07	8.38026e-07	Putative uncharacterized protein	InterPro:IPR002557
CPIJ018809	16.969	2.74305	2.85664	0.433423	6.32882	2.47048e-10	6.80187e-10	NA	NA
CPIJ018299	205.854	2.74231	2.76196	0.191235	14.34	1.23063e-46	1.7153e-45	Putative uncharacterized protein	InterPro:IPR009003; InterPro:IPR001254
CPIJ018683	9.18534	2.74201	2.92595	0.541524	5.06351	4.11612e-07	9.19912e-07	NA	NA
CPIJ012519	226.948	2.74135	2.75199	0.146427	18.7217	3.29608e-78	2.29709e-76	E3 ubiquitin-protein ligase RNF123	UniProtKB-KW:KW-0436
CPIJ005712	89.69	2.74107	2.76628	0.209289	13.097	3.42421e-39	3.48803e-38	Jnk stimulatory phosphatase	InterPro:IPR000340; InterPro:IPR020417; InterPro:IPR020422; InterPro:IPR000387
CPIJ017866	117.408	2.73991	2.76581	0.222453	12.3168	7.35429e-35	6.19999e-34	N-acetyl lactosaminide beta-1	UniProtKB-KW:KW-0808
CPIJ004607	25.4776	2.73912	2.8772	0.45425	6.02999	1.63972e-09	4.27794e-09	Putative uncharacterized protein	InterPro:IPR001304
CPIJ011309	65.6914	2.73897	2.76878	0.235135	11.6485	2.33495e-31	1.7319e-30	NA	NA
CPIJ013935	1.91684	2.73863	4.06076	1.01845	2.68901	0.00716649	0.0111941	NA	NA
CPIJ013466	1.83719	2.73813	4.05453	1.01619	2.69451	0.00704925	0.0110213	NA	NA
CPIJ002629	275.201	2.73785	2.84275	0.452478	6.0508	1.44125e-09	3.76956e-09	NA	NA
CPIJ018270	36.495	2.73767	2.84505	0.497782	5.49975	3.80338e-08	9.09699e-08	NA	NA
CPIJ019129	10.0541	2.73698	2.89718	0.525374	5.20959	1.89261e-07	4.33166e-07	NA	NA
CPIJ014219	29.3364	2.73697	2.8083	0.356327	7.68106	1.57775e-14	5.47952e-14	Cytochrome P450	InterPro:IPR002402; InterPro:IPR001128
CPIJ004601	131.534	2.7366	2.75674	0.189786	14.4194	3.90719e-47	5.57133e-46	3-oxoacyl-[acyl-carrier-protein] reductase 1	InterPro:IPR002198; InterPro:IPR020904
CPIJ010479	2.97226	2.73516	3.52447	0.954375	2.86592	0.00415796	0.00666087	NA	NA
CPIJ039838	136.099	2.73478	2.74948	0.166704	16.405	1.76084e-60	4.65273e-59	NA	NA
CPIJ009156	1.00567	2.73458	5.56933	1.12806	2.42414	0.0153447	0.0230287	NA	NA
CPIJ015868	41.2114	2.7339	2.78715	0.325736	8.393	4.73898e-17	1.8563e-16	Dipeptidyl-peptidase	InterPro:IPR001375
CPIJ006528	1444.03	2.7339	2.74236	0.127073	21.5144	1.14037e-102	2.47712e-100	Anion exchange protein 2	InterPro:IPR016152; InterPro:IPR003020; InterPro:IPR011531; InterPro:IPR013769
CPIJ011331	8.35475	2.7326	2.95032	0.588832	4.64072	3.47204e-06	7.27919e-06	NA	NA
CPIJ008762	48.511	2.73197	2.78655	0.347575	7.8601	3.83832e-15	1.37561e-14	Putative uncharacterized protein	InterPro:IPR002656
CPIJ017436	8010.84	2.7315	2.76177	0.223753	12.2077	2.82896e-34	2.34128e-33	A-kinase anchoring protein AKAP120	UniProtKB-KW:KW-0418
CPIJ006856	44.3081	2.73066	2.7936	0.323808	8.43297	3.36995e-17	1.3275e-16	Guanyl-nucleotide exchange factor	InterPro:IPR001895; InterPro:IPR008937
CPIJ006820	0.942152	2.73007	5.78818	1.1275	2.42134	0.0154632	0.02319	Putative uncharacterized protein	InterPro:IPR013087; InterPro:IPR012934; InterPro:IPR007087
CPIJ013523	866.649	2.73003	2.74178	0.149608	18.2479	2.14978e-74	1.18281e-72	Calcium/calmodulin-dependent protein kinase kinase	UniProtKB-KW:KW-0547; InterPro:IPR000719; InterPro:IPR002290; InterPro:IPR008271; UniProtKB-KW:KW-0723; InterPro:IPR017441; UniProtKB-KW:KW-0067; UniProtKB-KW:KW-0418; UniProtKB-KW:KW-0808; InterPro:IPR011009
CPIJ007094	6.07226	2.72918	3.0792	0.712056	3.83282	0.000126683	0.000233926	NA	NA
CPIJ010833	131.151	2.72901	2.74712	0.189856	14.3741	7.52083e-47	1.05887e-45	Amino acid transporter	UniProtKB-KW:KW-0472; UniProtKB-KW:KW-0812
CPIJ020007	120.272	2.7289	2.75232	0.212816	12.8228	1.22147e-37	1.16478e-36	Putative uncharacterized protein	InterPro:IPR017981; InterPro:IPR000832; UniProtKB-KW:KW-0472; UniProtKB-KW:KW-0812
CPIJ000993	5.94914	2.72866	3.05571	0.675752	4.03796	5.39191e-05	0.000102939	Juvenile hormone epoxide hydrolase 1	InterPro:IPR000639; InterPro:IPR016292; UniProtKB-KW:KW-0378
CPIJ013072	49.4718	2.7277	2.76557	0.262326	10.3981	2.52901e-25	1.44222e-24	NA	NA
CPIJ000530	4.39855	2.72576	3.35309	0.797556	3.41764	0.000631672	0.00109565	NA	NA
CPIJ014223	95.4264	2.72401	2.75785	0.251896	10.8141	2.95321e-27	1.83763e-26	Cellular retinaldehyde-binding protein	InterPro:IPR001071
CPIJ009116	109.716	2.72289	2.78598	0.354249	7.68636	1.51379e-14	5.26068e-14	NA	NA
CPIJ013433	9.2869	2.72258	3.00241	0.626108	4.34842	1.3712e-05	2.74832e-05	Serotonin receptor	UniProtKB-KW:KW-0807; InterPro:IPR000276; UniProtKB-KW:KW-0297; InterPro:IPR017452; UniProtKB-KW:KW-0812
CPIJ002072	124.661	2.72084	2.74439	0.181536	14.9879	8.80965e-51	1.4735e-49	NA	NA
CPIJ010515	601.065	2.72083	2.84182	0.52842	5.14898	2.61906e-07	5.93582e-07	Phosphoenolpyruvate carboxykinase	InterPro:IPR008209; InterPro:IPR008210; InterPro:IPR013035; InterPro:IPR018091; UniProtKB-KW:KW-0418
CPIJ016327	9.15319	2.72067	2.93113	0.579323	4.69629	2.64927e-06	5.60056e-06	Putative uncharacterized protein	InterPro:IPR000618
CPIJ012004	191.242	2.71922	2.73792	0.186958	14.5445	6.3248e-48	9.26345e-47	Transmembrane protein 53-B	UniProtKB-KW:KW-0812
CPIJ013230	84.1544	2.71831	2.74321	0.220522	12.3267	6.50505e-35	5.49512e-34	Putative uncharacterized protein	InterPro:IPR000560
CPIJ006804	41.0761	2.71753	2.68752	0.982199	2.76678	0.00566134	0.0089416	Salivary C-type lectin	InterPro:IPR001304
CPIJ001072	38.015	2.71695	2.77174	0.303706	8.946	3.68596e-19	1.57679e-18	NA	NA
CPIJ005724	21.723	2.71672	2.80017	0.374337	7.25743	3.94527e-13	1.27195e-12	NA	NA
CPIJ007058	118.925	2.7166	2.73725	0.209153	12.9886	1.42004e-38	1.40792e-37	NA	NA
CPIJ003389	22.2875	2.71583	2.89486	0.464044	5.85254	4.8413e-09	1.2256e-08	Cytochrome P450 6a8	UniProtKB-KW:KW-0503; InterPro:IPR001128; InterPro:IPR002401; UniProtKB-KW:KW-0560; InterPro:IPR017972; UniProtKB-KW:KW-0479
CPIJ006539	132.559	2.71381	2.73244	0.185491	14.6304	1.79783e-48	2.69691e-47	Putative uncharacterized protein	InterPro:IPR009003; InterPro:IPR001254
CPIJ012076	1.02324	2.7124	5.89279	1.12992	2.40051	0.0163722	0.0244917	Putative uncharacterized protein	InterPro:IPR000618
CPIJ007622	691.229	2.71209	2.74816	0.220993	12.2722	1.27658e-34	1.06761e-33	Glucose dehydrogenase	InterPro:IPR012132; InterPro:IPR000172; InterPro:IPR007867
CPIJ012755	1.04773	2.71112	6.04375	1.13149	2.39605	0.0165727	0.0247716	Microsomal glutathione s-transferase	UniProtKB-KW:KW-0808
CPIJ001368	4.24242	2.71075	3.20657	0.775237	3.49667	0.000471102	0.000826912	Glucose dehydrogenase	InterPro:IPR012132; InterPro:IPR000172; InterPro:IPR007867
CPIJ006802	2.73265	2.70968	3.61248	0.941786	2.87717	0.00401257	0.00643967	Salivary C-type lectin	InterPro:IPR001304
CPIJ006817	85.8582	2.7092	2.72519	0.565555	4.79035	1.66493e-06	3.56564e-06	Salivary C-type lectin	InterPro:IPR001304
CPIJ005971	19.1891	2.70893	2.79533	0.413071	6.55803	5.45237e-11	1.55838e-10	NA	NA
CPIJ004611	113.167	2.70868	2.73787	0.240561	11.2598	2.07192e-29	1.41854e-28	Sugar transporter	UniProtKB-KW:KW-0762; InterPro:IPR005828; UniProtKB-KW:KW-0812
CPIJ009579	1.85476	2.70775	4.1342	1.02727	2.63588	0.00839191	0.0130002	Olfactory receptor	UniProtKB-KW:KW-0807; UniProtKB-KW:KW-0297; InterPro:IPR004117; UniProtKB-KW:KW-1003; UniProtKB-SubCell:SL-0039; UniProtKB-KW:KW-0552; UniProtKB-KW:KW-0472; UniProtKB-KW:KW-0812; UniProtKB-KW:KW-0716
CPIJ007165	1.05139	2.70775	6.01292	1.13072	2.39471	0.0166336	0.0248582	NA	NA
CPIJ005056	30.1558	2.70725	2.7867	0.39215	6.90361	5.06969e-12	1.52757e-11	Putative uncharacterized protein	InterPro:IPR004162
CPIJ009370	92.0323	2.70628	2.74189	0.248323	10.8982	1.17526e-27	7.44315e-27	Acylphosphatase	InterPro:IPR020456
CPIJ000864	89.054	2.70602	2.78	0.313713	8.6258	6.36488e-18	2.58521e-17	Multicopper oxidase	InterPro:IPR002355; InterPro:IPR011706; InterPro:IPR011707; InterPro:IPR001117; UniProtKB-KW:KW-0560; UniProtKB-KW:KW-0479
CPIJ006906	31.8535	2.70263	2.78686	0.379702	7.11777	1.09683e-12	3.44237e-12	NA	NA
CPIJ005517	161.97	2.70226	2.71556	0.159431	16.9494	1.945e-64	6.10359e-63	NA	NA
CPIJ003162	9.76574	2.70201	2.93215	0.543468	4.97179	6.63372e-07	1.46225e-06	Putative uncharacterized protein	InterPro:IPR007248
CPIJ008054	177.659	2.70147	2.71661	0.172253	15.6832	1.97196e-55	4.05197e-54	TBC1 domain family member 16	InterPro:IPR000195
CPIJ004788	5.82718	2.7008	3.01753	0.688478	3.92285	8.75068e-05	0.000164012	NA	NA
CPIJ018156	769.788	2.70048	2.70877	0.128734	20.9772	1.05988e-97	2.01449e-95	NA	NA
CPIJ018265	6.64149	2.69973	2.94304	0.628602	4.29481	1.74841e-05	3.47274e-05	G-protein coupled receptor	InterPro:IPR000276; InterPro:IPR017452
CPIJ006527	553.651	2.69965	2.70554	0.106164	25.4292	1.20002e-142	1.11509e-139	Anion exchange protein 2	InterPro:IPR016152; InterPro:IPR003020; InterPro:IPR013769
CPIJ003233	52.2072	2.69844	2.73276	0.260994	10.3391	4.6907e-25	2.64075e-24	NA	NA
CPIJ013758	306.771	2.69844	2.70778	0.134126	20.1186	5.06781e-90	6.16566e-88	NA	NA
CPIJ014962	1.00724	2.6984	4.61378	1.12999	2.38799	0.016941	0.0253041	NA	NA
CPIJ001919	0.975714	2.69757	5.54859	1.12991	2.38743	0.0169668	0.0253335	Trypsin	InterPro:IPR009003; InterPro:IPR001254
CPIJ016320	0.959718	2.69701	5.47838	1.12965	2.38748	0.0169643	0.0253321	Alkyldihydroxyacetonephosphate synthase	InterPro:IPR004113; InterPro:IPR016164; InterPro:IPR016166; InterPro:IPR016167; InterPro:IPR025650; InterPro:IPR006094; InterPro:IPR016169
CPIJ010325	609.316	2.69691	2.70738	0.224227	12.0276	2.54385e-33	2.03386e-32	Putative uncharacterized protein	InterPro:IPR011009
CPIJ016705	117.534	2.69687	2.72512	0.223084	12.089	1.20728e-33	9.76919e-33	NA	NA
CPIJ013716	63.2529	2.69596	2.73016	0.250569	10.7594	5.35226e-27	3.28762e-26	NA	NA
CPIJ007620	197.367	2.69511	2.72095	0.232413	11.5962	4.30677e-31	3.15736e-30	Choline dehydrogenase	InterPro:IPR012132; InterPro:IPR000172; InterPro:IPR007867
CPIJ001657	130.754	2.69497	2.71829	0.206193	13.0701	4.87854e-39	4.92447e-38	Organic cation transporter protein	InterPro:IPR005828; UniProtKB-KW:KW-0812
CPIJ001379	4.16653	2.69466	3.10173	0.749383	3.59583	0.000323355	0.000576899	Putative uncharacterized protein	InterPro:IPR002047; UniProtKB-KW:KW-0372; UniProtKB-KW:KW-0964; UniProtKB-SubCell:SL-0243
CPIJ007101	224.868	2.69429	2.70536	0.152602	17.6556	9.20974e-70	3.80351e-68	Galactosylgalactosylxylosylprotein 3-beta-glucuronosyltransferase P	InterPro:IPR005027; UniProtKB-KW:KW-0808
CPIJ008387	609.901	2.6931	2.86164	0.531498	5.067	4.04128e-07	9.03911e-07	Aminopeptidase N	UniProtKB-KW:KW-0031; InterPro:IPR001930; InterPro:IPR014782
CPIJ011542	301.024	2.69091	2.70888	0.176027	15.2869	9.35437e-53	1.69698e-51	Synaptic vesicle protein	InterPro:IPR005828; UniProtKB-KW:KW-0812
CPIJ019408	4.94638	2.68992	3.12936	0.732878	3.67035	0.000242217	0.000436235	Putative uncharacterized protein	InterPro:IPR011009
CPIJ003588	10.8498	2.68937	2.97791	0.605685	4.44021	8.9872e-06	1.82915e-05	NA	NA
CPIJ004822	537.299	2.68924	2.69871	0.136118	19.7567	7.02313e-87	7.34181e-85	NA	NA
CPIJ012518	4.93318	2.68918	2.97782	0.700694	3.83788	0.000124103	0.000229465	Brain-specific homeobox protein	InterPro:IPR000047; InterPro:IPR009057; UniProtKB-KW:KW-0238; UniProtKB-KW:KW-0371; InterPro:IPR001356; InterPro:IPR017970; UniProtKB-KW:KW-0539; UniProtKB-SubCell:SL-0191
CPIJ009972	7.37946	2.68889	2.90992	0.590582	4.55294	5.29011e-06	1.09562e-05	Putative uncharacterized protein	InterPro:IPR002048; InterPro:IPR011992
CPIJ016191	83.1192	2.68871	2.71746	0.239333	11.2342	2.77036e-29	1.88626e-28	Putative uncharacterized protein	InterPro:IPR011009
CPIJ005693	37.2712	2.68826	2.74633	0.31298	8.58922	8.75644e-18	3.53427e-17	Putative uncharacterized protein	InterPro:IPR002656
CPIJ016848	506.044	2.68791	2.70804	0.188288	14.2756	3.10795e-46	4.28554e-45	Cytochrome P450 93A3	UniProtKB-KW:KW-0503; InterPro:IPR001128; InterPro:IPR002401; UniProtKB-KW:KW-0560; InterPro:IPR017972; UniProtKB-KW:KW-0479
CPIJ013843	22.224	2.6878	2.78538	0.416046	6.46033	1.04473e-10	2.9324e-10	NA	NA
CPIJ004953	4.92904	2.68695	3.03014	0.701111	3.83241	0.000126893	0.000234287	NA	NA
CPIJ004224	18.215	2.68691	2.82828	0.495238	5.42548	5.77982e-08	1.36873e-07	Pancreatic triacylglycerol lipase	InterPro:IPR000734; UniProtKB-KW:KW-0964; UniProtKB-KW:KW-0378
CPIJ014694	41.071	2.68626	2.73353	0.300946	8.92605	4.41487e-19	1.88423e-18	Glutathione-s-transferase theta	UniProtKB-KW:KW-0808
CPIJ020316	10.6393	2.68381	2.92069	0.540001	4.97001	6.69485e-07	1.47514e-06	Putative uncharacterized protein	InterPro:IPR026120
CPIJ008689	152.018	2.6826	2.69706	0.166965	16.0668	4.35829e-58	1.00409e-56	NA	NA
CPIJ004457	1320.07	2.68107	2.68977	0.129508	20.7019	3.32884e-95	5.06165e-93	Monocarboxylate transporter	InterPro:IPR011701
CPIJ010762	146.49	2.68083	2.69499	0.168018	15.9556	2.60508e-57	5.72569e-56	Glucosyl/glucuronosyl transferase	InterPro:IPR002213; UniProtKB-KW:KW-0808; UniProtKB-KW:KW-0328
CPIJ016973	4.09668	2.68041	3.12728	0.759509	3.52913	0.000416931	0.00073561	NA	NA
CPIJ002261	30.9012	2.68037	2.74776	0.356513	7.51829	5.54986e-14	1.87567e-13	Lim homeobox protein	InterPro:IPR009057; UniProtKB-KW:KW-0238; UniProtKB-KW:KW-0371; InterPro:IPR001356; InterPro:IPR017970; UniProtKB-KW:KW-0539; UniProtKB-SubCell:SL-0191; InterPro:IPR001781; UniProtKB-KW:KW-0479
CPIJ009361	67.4922	2.67973	2.71096	0.244677	10.9521	6.49208e-28	4.16359e-27	NA	NA
CPIJ003585	34.3079	2.67966	2.76026	0.353589	7.57845	3.49705e-14	1.19473e-13	NA	NA
CPIJ012467	1.26254	2.67954	6.29366	1.13585	2.35905	0.0183216	0.0272155	Tailless	InterPro:IPR001723; UniProtKB-KW:KW-0238; InterPro:IPR000536; InterPro:IPR001628; InterPro:IPR008946; UniProtKB-KW:KW-0539; UniProtKB-KW:KW-0804; InterPro:IPR013088; UniProtKB-KW:KW-0805; UniProtKB-KW:KW-0479
CPIJ018494	8.31202	2.67845	2.90668	0.600714	4.45878	8.24269e-06	1.68357e-05	Cytochrome P450 6B1	InterPro:IPR002403; UniProtKB-KW:KW-0503; InterPro:IPR001128; UniProtKB-KW:KW-0560; InterPro:IPR017972; UniProtKB-KW:KW-0479
CPIJ010789	6.73994	2.6776	2.9362	0.6416	4.17332	3.00192e-05	5.84859e-05	Odorant-binding protein 56a	InterPro:IPR006170
CPIJ017050	5.65449	2.6765	2.97348	0.672349	3.98082	6.86778e-05	0.000129915	NA	NA
CPIJ006807	1.03353	2.67607	4.63098	1.13265	2.36266	0.0181444	0.0269691	Salivary C-type lectin	InterPro:IPR001304
CPIJ019604	13.3716	2.67581	2.94752	0.560488	4.77406	1.80546e-06	3.85918e-06	Short-chain dehydrogenase	InterPro:IPR002198
CPIJ000014	5.00845	2.67571	3.0481	0.712374	3.75605	0.000172617	0.000315024	Putative uncharacterized protein	InterPro:IPR003118
CPIJ001042	4.83352	2.6751	3.0572	0.707383	3.78169	0.000155767	0.000285456	Putative uncharacterized protein	InterPro:IPR009057; UniProtKB-KW:KW-0238; UniProtKB-KW:KW-0371; InterPro:IPR001356; InterPro:IPR017970; UniProtKB-KW:KW-0539; UniProtKB-SubCell:SL-0191
CPIJ016921	1022.42	2.67491	2.69352	0.190379	14.0504	7.65773e-45	9.88296e-44	3-oxoacyl-[acyl-carrier-protein] reductase 1	InterPro:IPR002198; InterPro:IPR020904
CPIJ001885	1012.77	2.67394	2.73884	0.359559	7.43673	1.03208e-13	3.43603e-13	NA	NA
CPIJ009109	0.956346	2.6739	5.78218	1.13118	2.36381	0.0180882	0.0268903	NA	NA
CPIJ005183	93.6475	2.67317	2.70471	0.242781	11.0106	3.39636e-28	2.20783e-27	Organic anion transporter	InterPro:IPR004156
CPIJ020229	57.0933	2.67276	2.71613	0.286025	9.3445	9.23242e-21	4.28116e-20	Cytochrome P450 4d8	UniProtKB-KW:KW-0503; InterPro:IPR001128; InterPro:IPR002401; UniProtKB-KW:KW-0560; InterPro:IPR017972; UniProtKB-KW:KW-0479
CPIJ009699	2.52237	2.67267	3.53287	0.918698	2.90919	0.00362366	0.00583793	Putative uncharacterized protein	InterPro:IPR013766
CPIJ008621	9.82535	2.67177	2.81516	0.544357	4.90812	9.1955e-07	2.00631e-06	Putative uncharacterized protein	InterPro:IPR001424; UniProtKB-KW:KW-0479
CPIJ005345	51.2084	2.67103	2.70589	0.260055	10.271	9.51927e-25	5.28792e-24	Myogenic factor 6	InterPro:IPR002546; UniProtKB-KW:KW-0238; UniProtKB-KW:KW-0539; InterPro:IPR011598
CPIJ007503	69.7761	2.67064	2.70541	0.261068	10.2297	1.45999e-24	8.03549e-24	NA	NA
CPIJ011569	45.2849	2.67057	2.71023	0.279644	9.54989	1.29832e-21	6.26717e-21	Putative uncharacterized protein	InterPro:IPR007087
CPIJ004992	317.315	2.67001	2.69252	0.211324	12.6347	1.35956e-36	1.24127e-35	Sodium channel protein I	InterPro:IPR001696; InterPro:IPR005821; UniProtKB-KW:KW-0851; UniProtKB-KW:KW-0894; UniProtKB-KW:KW-0813; UniProtKB-KW:KW-0406; UniProtKB-KW:KW-0739; UniProtKB-KW:KW-0472; UniProtKB-SubCell:SL-0162; UniProtKB-KW:KW-0812
CPIJ008509	24.2617	2.66937	2.74338	0.371203	7.19112	6.42628e-13	2.04424e-12	NA	NA
CPIJ004625	51.9313	2.66858	2.74774	0.344223	7.75245	9.01345e-15	3.17054e-14	Tartan	InterPro:IPR000726
CPIJ008521	182.979	2.66768	2.67893	0.150831	17.6865	5.32946e-70	2.2341e-68	Xenotropic and polytropic murine leukemia virus receptor xpr1	InterPro:IPR004342
CPIJ011925	7.99189	2.66744	2.88544	0.5767	4.62535	3.7397e-06	7.82171e-06	NA	NA
CPIJ014798	315.728	2.66598	2.67288	0.116879	22.8098	3.66125e-115	1.24976e-112	Regulator of G-protein signaling 7	InterPro:IPR015898; InterPro:IPR000591; InterPro:IPR000342; InterPro:IPR016137
CPIJ016805	270.892	2.66574	2.67681	0.145362	18.3387	4.06643e-75	2.32133e-73	NA	NA
CPIJ013921	198.587	2.6656	2.69632	0.223654	11.9184	9.48979e-33	7.41712e-32	Aldehyde oxidase	InterPro:IPR016166; InterPro:IPR016208; InterPro:IPR001041; InterPro:IPR002346; InterPro:IPR002888; InterPro:IPR008274; UniProtKB-KW:KW-0479; InterPro:IPR016169; UniProtKB-KW:KW-0411; InterPro:IPR006058; UniProtKB-KW:KW-0001
CPIJ002297	40.0579	2.66535	2.70788	0.325194	8.19617	2.48169e-16	9.42308e-16	Sugar transporter	InterPro:IPR005829; UniProtKB-KW:KW-0813; UniProtKB-KW:KW-0762; InterPro:IPR003663; UniProtKB-KW:KW-0472; InterPro:IPR005828; UniProtKB-KW:KW-0812
CPIJ006535	23.9382	2.66517	2.73523	0.35778	7.44919	9.39178e-14	3.13234e-13	NA	NA
CPIJ008865	864.232	2.6651	2.67159	0.114122	23.353	1.28505e-120	5.80913e-118	NA	NA
CPIJ003199	166.866	2.66467	2.68503	0.188152	14.1623	1.56735e-45	2.1006e-44	Putative uncharacterized protein	InterPro:IPR002557
CPIJ008980	69.1875	2.66366	2.69558	0.243262	10.9498	6.66238e-28	4.26627e-27	Cytochrome P450	UniProtKB-KW:KW-0503; InterPro:IPR001128; InterPro:IPR002401; UniProtKB-KW:KW-0560; UniProtKB-KW:KW-0479
CPIJ008780	15.4686	2.66362	2.76614	0.456711	5.83218	5.47079e-09	1.3812e-08	NA	NA
CPIJ005949	96.4695	2.66273	2.68555	0.209788	12.6925	6.51048e-37	6.01959e-36	Chorion peroxidase	InterPro:IPR002007; InterPro:IPR010255; InterPro:IPR019791; UniProtKB-KW:KW-0575
CPIJ014903	58.0731	2.6626	2.71972	0.276421	9.63241	5.83454e-22	2.85263e-21	Zinc metalloprotease	InterPro:IPR000718; InterPro:IPR018497; InterPro:IPR008753; UniProtKB-KW:KW-0645; InterPro:IPR024079; UniProtKB-KW:KW-0482
CPIJ010298	8.74586	2.66249	2.87378	0.553735	4.80824	1.52267e-06	3.27101e-06	Granzyme C	InterPro:IPR009003; InterPro:IPR001254; InterPro:IPR001314; InterPro:IPR006604; InterPro:IPR018114; UniProtKB-KW:KW-0645; UniProtKB-KW:KW-0720; UniProtKB-KW:KW-0378
CPIJ004629	534.422	2.66191	2.67665	0.173865	15.3102	6.53137e-53	1.19262e-51	Gelsolin	InterPro:IPR007122
CPIJ011983	64.8719	2.66189	2.71323	0.337243	7.8931	2.94778e-15	1.06605e-14	Putative uncharacterized protein	InterPro:IPR000276; InterPro:IPR017452
CPIJ017877	2.71272	2.66176	3.66088	0.946291	2.81283	0.00491071	0.00780246	NA	NA
CPIJ004147	11.2519	2.66058	2.80012	0.509439	5.22257	1.76453e-07	4.04683e-07	Putative uncharacterized protein	InterPro:IPR002557
CPIJ012346	31.3711	2.66057	2.72853	0.345451	7.70173	1.34241e-14	4.68652e-14	NA	NA
CPIJ018953	126.988	2.65984	2.67545	0.177864	14.9543	1.45909e-50	2.41153e-49	NA	NA
CPIJ013431	62.9673	2.65934	2.69803	0.256391	10.3722	3.31705e-25	1.88135e-24	Putative uncharacterized protein	InterPro:IPR000299
CPIJ016979	1350.09	2.65933	2.66547	0.111044	23.9484	9.59861e-127	5.01707e-124	NA	NA
CPIJ011127	13.7309	2.65817	2.86469	0.519625	5.11556	3.12811e-07	7.05321e-07	Cytochrome P450 4d1	UniProtKB-KW:KW-0503; InterPro:IPR001128; InterPro:IPR002401; UniProtKB-KW:KW-0560; InterPro:IPR017972; UniProtKB-KW:KW-0479
CPIJ012333	99.5724	2.65797	2.68211	0.216727	12.2641	1.41139e-34	1.17857e-33	Putative uncharacterized protein	InterPro:IPR026055
CPIJ010265	21.3687	2.65769	2.74022	0.385545	6.89333	5.45003e-12	1.64011e-11	Sodium/solute symporter	InterPro:IPR001734; InterPro:IPR019900; UniProtKB-KW:KW-0813; UniProtKB-KW:KW-0472; UniProtKB-SubCell:SL-0162; UniProtKB-KW:KW-0812
CPIJ008416	17.2289	2.65752	2.81285	0.478728	5.55122	2.83689e-08	6.84306e-08	NA	NA
CPIJ000462	1892.92	2.65749	2.66216	0.098155	27.0744	1.97249e-161	6.59836e-158	C4b-binding protein beta chain	InterPro:IPR008197
CPIJ007971	43.8708	2.65705	2.69549	0.27745	9.57665	1.00242e-21	4.86128e-21	NA	NA
CPIJ016744	7.24083	2.65626	2.8941	0.603722	4.39981	1.08344e-05	2.18676e-05	NA	NA
CPIJ011097	14.1449	2.656	2.76926	0.529052	5.0203	5.15896e-07	1.14532e-06	Delta(9)-desaturase	InterPro:IPR005804; UniProtKB-KW:KW-0275; UniProtKB-KW:KW-0812; UniProtKB-KW:KW-0560; InterPro:IPR015876
CPIJ007118	301.952	2.65582	2.67222	0.179272	14.8145	1.18078e-49	1.8667e-48	Papilin	InterPro:IPR010909
CPIJ012574	42.1199	2.6554	2.70395	0.304554	8.71897	2.80746e-18	1.15602e-17	Actin	UniProtKB-KW:KW-0547; UniProtKB-KW:KW-0067; UniProtKB-KW:KW-0963; UniProtKB-KW:KW-0206
CPIJ009628	162.18	2.65506	2.66814	0.168719	15.7366	8.48929e-56	1.76827e-54	NA	NA
CPIJ005182	30.6421	2.65201	2.73538	0.383681	6.91201	4.77835e-12	1.44239e-11	NA	NA
CPIJ010109	0.926389	2.65166	5.75698	1.132	2.34246	0.019157	0.0283658	NA	NA
CPIJ011767	67.7754	2.65024	2.6795	0.235318	11.2624	2.01202e-29	1.3781e-28	Short-chain dehydrogenase	InterPro:IPR002198; InterPro:IPR020904
CPIJ005507	359.73	2.6491	2.66131	0.154706	17.1234	9.92328e-66	3.29974e-64	Putative uncharacterized protein	InterPro:IPR007087
CPIJ000226	39.079	2.648	2.70129	0.312125	8.48378	2.17994e-17	8.6468e-17	Glucosyl/glucuronosyl transferase	InterPro:IPR002213; UniProtKB-KW:KW-0808; UniProtKB-KW:KW-0328
CPIJ013210	82.921	2.64774	2.67237	0.227266	11.6504	2.28423e-31	1.69579e-30	NA	NA
CPIJ012582	9.78879	2.64724	2.85004	0.576637	4.59083	4.41492e-06	9.18915e-06	NA	NA
CPIJ004870	1.65451	2.64698	3.88131	1.01024	2.62014	0.00878929	0.0135894	NA	NA
CPIJ000149	29.6156	2.64642	2.69928	0.368209	7.18727	6.60985e-13	2.09983e-12	NA	NA
CPIJ012002	0.986302	2.64638	5.80489	1.13309	2.33554	0.0195153	0.0288708	Pickpocket 16	InterPro:IPR001873; UniProtKB-KW:KW-0894; UniProtKB-KW:KW-0813; UniProtKB-KW:KW-0406; UniProtKB-KW:KW-0739; UniProtKB-KW:KW-0472; UniProtKB-KW:KW-0812
CPIJ018320	11.8427	2.64635	2.81597	0.495966	5.33575	9.51524e-08	2.22248e-07	NA	NA
CPIJ019740	288.639	2.64579	2.66665	0.199	13.2954	2.46159e-40	2.65287e-39	NA	NA
CPIJ010137	55.5915	2.64574	2.6903	0.295529	8.95256	3.47334e-19	1.48771e-18	Zinc carboxypeptidase A 1	InterPro:IPR003146; UniProtKB-KW:KW-0121; InterPro:IPR000834; UniProtKB-KW:KW-0645; UniProtKB-KW:KW-0482; UniProtKB-KW:KW-0378; UniProtKB-KW:KW-0479
CPIJ010497	56.3778	2.64556	2.6893	0.275717	9.59521	8.37481e-22	4.07556e-21	Elastase	InterPro:IPR009003; InterPro:IPR001254; InterPro:IPR001314; InterPro:IPR018114
CPIJ008417	101.33	2.64512	2.66322	0.187318	14.121	2.81778e-45	3.7052e-44	NA	NA
CPIJ007355	7.19311	2.64462	2.88322	0.61159	4.32417	1.53108e-05	3.05669e-05	NA	NA
CPIJ006977	3.38184	2.64451	3.23136	0.849489	3.11306	0.00185157	0.00307265	NA	NA
CPIJ007495	882.062	2.64401	2.65139	0.124443	21.2467	3.53629e-100	7.30222e-98	NA	NA
CPIJ007100	38.6188	2.64398	2.69624	0.310822	8.50642	1.7938e-17	7.1368e-17	Putative uncharacterized protein	InterPro:IPR009003; InterPro:IPR001254; InterPro:IPR001314; InterPro:IPR018114
CPIJ001367	56.7506	2.64397	2.69529	0.30611	8.63732	5.75482e-18	2.33913e-17	Glucose dehydrogenase	InterPro:IPR012132; InterPro:IPR000172; InterPro:IPR007867
CPIJ015714	8.34459	2.64387	2.91667	0.666428	3.96723	7.27116e-05	0.00013725	NA	NA
CPIJ005482	909.176	2.64362	2.65649	0.161875	16.3312	5.91818e-60	1.51357e-58	NA	NA
CPIJ007292	1.67802	2.64253	3.78117	1.01677	2.59895	0.00935087	0.014415	NA	NA
CPIJ001296	929.029	2.64224	2.65233	0.139881	18.8892	1.39893e-79	1.06357e-77	Transporter	InterPro:IPR000175; UniProtKB-KW:KW-0813; UniProtKB-KW:KW-0769; UniProtKB-KW:KW-0472; UniProtKB-KW:KW-0812
CPIJ003445	823.393	2.64103	2.65148	0.142733	18.5032	1.94406e-76	1.20431e-74	NA	NA
CPIJ018301	61.7482	2.64042	2.69892	0.33064	7.98576	1.39656e-15	5.12254e-15	Putative uncharacterized protein	UniProtKB-KW:KW-0472
CPIJ014176	51.3364	2.64027	2.69945	0.331154	7.97293	1.54955e-15	5.675e-15	NA	NA
CPIJ015620	52.8264	2.64015	2.67685	0.26569	9.93695	2.87504e-23	1.49295e-22	NA	NA
CPIJ007648	68.7933	2.64012	2.67582	0.261687	10.0888	6.19069e-24	3.32409e-23	NA	NA
CPIJ008313	643.627	2.63908	2.65119	0.153924	17.1454	6.80184e-66	2.2937e-64	Potassium-dependent sodium-calcium exchanger	UniProtKB-KW:KW-0472; InterPro:IPR004837; UniProtKB-KW:KW-0812
CPIJ009039	88.27	2.63906	2.67365	0.256908	10.2724	9.3869e-25	5.21785e-24	NA	NA
CPIJ007059	71.0498	2.63865	2.66946	0.246195	10.7177	8.40521e-27	5.12338e-26	Adenylate cyclase	InterPro:IPR001054
CPIJ014218	78.4446	2.63846	2.67088	0.23534	11.2113	3.59001e-29	2.433e-28	Cytochrome P450 9b2	UniProtKB-KW:KW-0503; InterPro:IPR001128; InterPro:IPR002401; UniProtKB-KW:KW-0560; InterPro:IPR017972; UniProtKB-KW:KW-0479
CPIJ015118	42.4977	2.63576	2.67519	0.281058	9.37799	6.72416e-21	3.13807e-20	Homeobox protein nk-2	UniProtKB-KW:KW-0371
CPIJ007777	766.218	2.63535	2.65294	0.184642	14.2728	3.23388e-46	4.45184e-45	NA	NA
CPIJ013332	4.8424	2.63497	2.9521	0.720175	3.65879	0.000253409	0.000455656	NA	NA
CPIJ008135	0.898295	2.63493	5.79147	1.13121	2.3293	0.0198432	0.0293299	Lactoylglutathione lyase	UniProtKB-KW:KW-0456
CPIJ003744	1549.09	2.63484	2.63996	0.10033	26.2618	5.23744e-152	7.96376e-149	Glutamine synthetase	UniProtKB-KW:KW-0547; InterPro:IPR014746; InterPro:IPR008146; InterPro:IPR008147; EC:6.3.1.2; UniProtKB-KW:KW-0067; UniProtKB-KW:KW-0436
CPIJ014889	272.942	2.63417	2.67036	0.247124	10.6593	1.57744e-26	9.50098e-26	Pyruvate dehydrogenase	InterPro:IPR017597; InterPro:IPR001017
CPIJ017305	336.823	2.63395	2.64162	0.123222	21.3756	2.25302e-101	4.77014e-99	Sterol desaturase	InterPro:IPR006694; UniProtKB-KW:KW-0472; UniProtKB-KW:KW-0812
CPIJ002509	10.2691	2.63333	2.78185	0.512939	5.1338	2.83948e-07	6.4206e-07	NA	NA
CPIJ014297	237.122	2.63312	2.64286	0.142681	18.4546	4.78789e-76	2.90153e-74	NA	NA
CPIJ001785	21.8318	2.63283	2.74531	0.440173	5.98135	2.21295e-09	5.72526e-09	Putative uncharacterized protein	InterPro:IPR001723; UniProtKB-KW:KW-0238; InterPro:IPR000536; InterPro:IPR001628; InterPro:IPR008946; UniProtKB-KW:KW-0539; UniProtKB-KW:KW-0804; InterPro:IPR013088; UniProtKB-KW:KW-0805; UniProtKB-KW:KW-0479
CPIJ007973	49.9671	2.63216	2.66515	0.254033	10.3615	3.71212e-25	2.10044e-24	Putative uncharacterized protein	InterPro:IPR017452
CPIJ004380	14.2636	2.63209	2.75207	0.46237	5.6926	1.25118e-08	3.08845e-08	Steroid dehydrogenase	InterPro:IPR002198; InterPro:IPR020904
CPIJ000104	25.9128	2.63183	2.69429	0.349948	7.52062	5.4518e-14	1.84439e-13	Putative uncharacterized protein	InterPro:IPR026055
CPIJ002969	7.07823	2.63055	2.84714	0.600026	4.38406	1.1649e-05	2.34635e-05	Putative uncharacterized protein	InterPro:IPR003392; InterPro:IPR000731
CPIJ012174	118.519	2.63051	2.65115	0.197685	13.3065	2.12099e-40	2.29319e-39	Putative uncharacterized protein	InterPro:IPR012677; InterPro:IPR000504
CPIJ012043	6.44153	2.62881	2.97681	0.689537	3.81244	0.000137604	0.000253253	NA	NA
CPIJ004503	56.1402	2.62859	2.67791	0.293191	8.96543	3.09065e-19	1.32924e-18	NA	NA
CPIJ010863	1010.31	2.62826	2.63481	0.114469	22.9604	1.16007e-116	4.31187e-114	Otoferlin	InterPro:IPR012561
CPIJ000350	0.867437	2.62814	5.67586	1.13105	2.32363	0.0201454	0.0297502	NA	NA
CPIJ017973	0.867437	2.62814	5.67586	1.13105	2.32363	0.0201454	0.0297502	Nitric oxide synthase	InterPro:IPR004030
CPIJ000234	15.3139	2.62753	2.76074	0.495416	5.30369	1.13486e-07	2.63633e-07	NA	NA
CPIJ008587	176.613	2.627	2.65567	0.199312	13.1804	1.13828e-39	1.18622e-38	NA	NA
CPIJ002673	87.0126	2.62581	2.67851	0.307952	8.52669	1.50595e-17	6.01734e-17	NA	NA
CPIJ003210	5.6053	2.62571	2.61924	0.834274	3.1473	0.00164784	0.00275012	NA	NA
CPIJ010702	5.59573	2.62491	2.94401	0.677631	3.87365	0.000107217	0.000199456	NA	NA
CPIJ001356	39.4302	2.62483	2.67211	0.29021	9.04459	1.50221e-19	6.55689e-19	NA	NA
CPIJ001986	17.1787	2.6242	2.71161	0.418104	6.27643	3.46425e-10	9.45236e-10	Putative uncharacterized protein	InterPro:IPR013087; InterPro:IPR012934; InterPro:IPR007087
CPIJ004414	103.091	2.62391	2.64389	0.186854	14.0426	8.55519e-45	1.10157e-43	NA	NA
CPIJ010336	58.6888	2.622	2.90187	0.679325	3.85971	0.000113522	0.00021074	NA	NA
CPIJ015995	391.702	2.62146	2.62915	0.125053	20.9628	1.43428e-97	2.66553e-95	NA	NA
CPIJ007112	110.819	2.62063	2.63951	0.216188	12.122	8.07372e-34	6.56495e-33	NA	NA
CPIJ008338	188.687	2.62045	2.63628	0.174095	15.0518	3.35931e-51	5.74517e-50	Ras GTP exchange factor	InterPro:IPR000651; InterPro:IPR001895; InterPro:IPR008937; InterPro:IPR019804; UniProtKB-KW:KW-0344
CPIJ020182	7.89397	2.62027	2.79775	0.574928	4.55757	5.17494e-06	1.07243e-05	NA	NA
CPIJ019798	62.6884	2.62019	2.65543	0.277	9.45915	3.10452e-21	1.46933e-20	NA	NA
CPIJ008758	54.1448	2.61965	2.64975	0.265072	9.88278	4.94411e-23	2.5429e-22	Putative uncharacterized protein	InterPro:IPR002656
CPIJ011852	93.4724	2.61954	2.67026	0.353217	7.41622	1.20512e-13	3.997e-13	Lipase	InterPro:IPR006693; UniProtKB-KW:KW-0442; UniProtKB-KW:KW-0378; InterPro:IPR025483
CPIJ009181	455.069	2.6193	2.63654	0.188454	13.8989	6.43457e-44	7.99589e-43	Polypeptide N-acetylgalactosaminyltransferase 2	UniProtKB-KW:KW-0333; UniPathway:UPA00378; UniProtKB-KW:KW-0472; UniProtKB-KW:KW-0812; UniProtKB-KW:KW-0808; UniProtKB-KW:KW-0328; UniProtKB-KW:KW-0479
CPIJ010324	273.04	2.61855	2.63641	0.270582	9.67747	3.75887e-22	1.85515e-21	Putative uncharacterized protein	InterPro:IPR011009
CPIJ010210	351.891	2.61818	2.62763	0.13802	18.9695	3.0471e-80	2.38158e-78	Amino acid transporter	UniProtKB-KW:KW-0472; UniProtKB-KW:KW-0812
CPIJ010303	1.67021	2.61804	3.92421	1.02833	2.54591	0.0108994	0.0166669	N-twist	InterPro:IPR011598
CPIJ010721	405.91	2.61739	2.63445	0.181263	14.4398	2.90789e-47	4.16416e-46	NA	NA
CPIJ016967	12.4415	2.61721	2.75292	0.490837	5.33213	9.70679e-08	2.26596e-07	Odorant-binding protein 56e	InterPro:IPR006170
CPIJ019733	8.78991	2.61691	2.82949	0.594423	4.40244	1.07041e-05	2.1615e-05	NA	NA
CPIJ019702	430.516	2.61688	2.64029	0.214432	12.2038	2.96678e-34	2.45048e-33	Cytochrome P450 6a8	UniProtKB-KW:KW-0503; InterPro:IPR001128; InterPro:IPR002401; UniProtKB-KW:KW-0560; InterPro:IPR017972; UniProtKB-KW:KW-0479
CPIJ000722	128.61	2.61646	2.6363	0.184257	14.2001	9.14982e-46	1.23519e-44	NA	NA
CPIJ014839	16.6402	2.61587	2.74471	0.481737	5.43007	5.63326e-08	1.33478e-07	NA	NA
CPIJ000087	889.963	2.61554	2.63153	0.185839	14.0742	5.46947e-45	7.10819e-44	NA	NA
CPIJ006286	214.91	2.61544	2.63039	0.169915	15.3926	1.83382e-53	3.41944e-52	Tektin	InterPro:IPR000435
CPIJ009174	55.5869	2.61438	2.66051	0.283905	9.20865	3.30241e-20	1.48925e-19	Npdc-1	InterPro:IPR009635
CPIJ011143	5.6235	2.61414	2.91398	0.68549	3.81353	0.000136994	0.000252213	NA	NA
CPIJ000769	0.868338	2.61396	5.75774	1.13195	2.30925	0.0209299	0.0308407	Trypsin II-P29	InterPro:IPR009003; InterPro:IPR001254; InterPro:IPR001314
CPIJ003461	0.850773	2.61359	5.67048	1.13167	2.3095	0.020916	0.0308229	NA	NA
CPIJ004222	0.850773	2.61359	5.67048	1.13167	2.3095	0.020916	0.0308229	Pancreatic triacylglycerol lipase	InterPro:IPR000734; UniProtKB-KW:KW-0964; UniProtKB-KW:KW-0378
CPIJ004709	38.1429	2.61346	2.68376	0.351803	7.42876	1.09624e-13	3.64526e-13	Bifunctional protein folD	InterPro:IPR000672; InterPro:IPR020630; InterPro:IPR020631; InterPro:IPR020867
CPIJ016225	201.739	2.61344	2.65264	0.297049	8.79802	1.39246e-18	5.82693e-18	Trypsin-1	InterPro:IPR009003; InterPro:IPR001254; InterPro:IPR001314; InterPro:IPR006604; InterPro:IPR018114; UniProtKB-KW:KW-0645; UniProtKB-KW:KW-0720; UniProtKB-KW:KW-0378
CPIJ015660	32.5318	2.61252	2.69482	0.42046	6.21347	5.18272e-10	1.39479e-09	Putative uncharacterized protein	UniProtKB-KW:KW-0807; InterPro:IPR017978; UniProtKB-KW:KW-0297; UniProtKB-KW:KW-0472; UniProtKB-KW:KW-0812
CPIJ019876	67.5753	2.61245	2.63965	0.236894	11.028	2.80171e-28	1.82624e-27	NA	NA
CPIJ004741	9.47692	2.61217	2.78981	0.546706	4.77803	1.77025e-06	3.78682e-06	Putative uncharacterized protein	UniProtKB-KW:KW-0238; InterPro:IPR001628; InterPro:IPR008946; UniProtKB-KW:KW-0539; UniProtKB-KW:KW-0804; InterPro:IPR013088; UniProtKB-KW:KW-0805; UniProtKB-KW:KW-0479
CPIJ007964	9.48155	2.61204	2.79409	0.559355	4.66974	3.01585e-06	6.34985e-06	Putative uncharacterized protein	InterPro:IPR019336
CPIJ009975	105.188	2.61191	2.66157	0.303175	8.61517	6.9838e-18	2.83316e-17	NA	NA
CPIJ005900	147.173	2.61104	2.63485	0.207463	12.5856	2.53554e-36	2.28993e-35	Cytochrome P450 6A1	InterPro:IPR002402; UniProtKB-KW:KW-0503; InterPro:IPR001128; UniProtKB-KW:KW-0560; InterPro:IPR017972; UniProtKB-KW:KW-0479
CPIJ014181	59.3969	2.61076	2.65713	0.309514	8.43503	3.31105e-17	1.30522e-16	Putative uncharacterized protein	InterPro:IPR002557
CPIJ015288	103.775	2.61074	2.62918	0.197805	13.1986	8.93965e-40	9.38047e-39	Protein Wnt	InterPro:IPR005817; UniProtKB-KW:KW-0964; UniProtKB-KW:KW-0272; UniProtKB-SubCell:SL-0111; UniProtKB-KW:KW-0217; UniProtKB-KW:KW-0879
CPIJ002847	598.114	2.60956	2.61909	0.137366	18.9971	1.80287e-80	1.43595e-78	Putative uncharacterized protein	InterPro:IPR011701
CPIJ004494	361.05	2.60856	2.61937	0.146202	17.8422	3.32083e-71	1.52176e-69	Putative uncharacterized protein	InterPro:IPR000219
CPIJ017188	1.23139	2.60844	4.72867	1.13812	2.29188	0.0219123	0.0322033	Putative uncharacterized protein	InterPro:IPR001650
CPIJ008482	24.0713	2.60837	2.68183	0.366739	7.11231	1.14114e-12	3.5743e-12	Prostasin	InterPro:IPR009003; InterPro:IPR001254; InterPro:IPR001314
CPIJ007594	40.5568	2.60785	2.70051	0.435804	5.98399	2.17742e-09	5.63857e-09	Voltage-dependent para-like sodium channel	InterPro:IPR010526; InterPro:IPR005821; UniProtKB-KW:KW-0813; UniProtKB-KW:KW-0406; UniProtKB-KW:KW-0472; UniProtKB-KW:KW-0812
CPIJ011172	10448.1	2.60747	2.76651	0.525062	4.96602	6.83396e-07	1.5052e-06	Dynein beta chain	InterPro:IPR003593; UniProtKB-KW:KW-0547; InterPro:IPR004273; InterPro:IPR026983; InterPro:IPR011704; UniProtKB-KW:KW-0067
CPIJ019164	129.79	2.60648	2.62989	0.199275	13.0798	4.29527e-39	4.34883e-38	Putative uncharacterized protein	InterPro:IPR003417
CPIJ000932	7141.1	2.60577	2.61979	0.168535	15.4614	6.32497e-54	1.20629e-52	Receptor-type tyrosine-protein phosphatase N2	InterPro:IPR000242; InterPro:IPR000387
CPIJ013048	16.3459	2.60573	2.73349	0.473954	5.49784	3.84472e-08	9.19326e-08	Galectin	InterPro:IPR001079
CPIJ016293	18.5683	2.60535	2.70134	0.416149	6.26063	3.83428e-10	1.04348e-09	Putative uncharacterized protein	InterPro:IPR017981; InterPro:IPR000832; UniProtKB-KW:KW-0472; UniProtKB-KW:KW-0812
CPIJ002421	10.1537	2.60507	2.79108	0.650633	4.0039	6.23078e-05	0.000118253	NA	NA
CPIJ018758	100.764	2.60495	2.62253	0.194563	13.3887	7.03741e-41	7.68828e-40	Putative uncharacterized protein	InterPro:IPR001972
CPIJ005533	4.67644	2.60363	2.9518	0.713268	3.65028	0.000261957	0.000470674	NA	NA
CPIJ006534	1022.85	2.60288	2.62463	0.19593	13.2848	2.83758e-40	3.05217e-39	Putative uncharacterized protein	UniProtKB-KW:KW-0547; UniProtKB-KW:KW-0067
CPIJ000785	34.4858	2.60275	2.65257	0.308054	8.44901	2.9379e-17	1.16004e-16	NA	NA
CPIJ012498	65.6206	2.60256	2.63023	0.233128	11.1636	6.14395e-29	4.12044e-28	NA	NA
CPIJ004736	163.772	2.60227	2.61729	0.174705	14.8952	3.53931e-50	5.72519e-49	Dopamine beta hydroxylase	InterPro:IPR008977; InterPro:IPR000323; InterPro:IPR014784; InterPro:IPR000945
CPIJ002832	75.0242	2.60221	2.63089	0.23884	10.8952	1.21517e-27	7.69298e-27	NA	NA
CPIJ014491	37.8755	2.60114	2.66098	0.330985	7.85878	3.87892e-15	1.38986e-14	NA	NA
CPIJ014466	148.726	2.60061	2.6176	0.183816	14.1479	1.92363e-45	2.56576e-44	NA	NA
CPIJ005696	1901.92	2.59924	2.60812	0.134778	19.2853	7.14059e-83	6.25307e-81	NA	NA
CPIJ011303	39.5559	2.59774	2.6383	0.281373	9.23237	2.64704e-20	1.19985e-19	NA	NA
CPIJ014005	88.4432	2.59764	2.62032	0.211514	12.2811	1.14364e-34	9.58344e-34	Elongation of very long chain fatty acids protein 1	InterPro:IPR002076
CPIJ012712	6.57135	2.59698	3.05111	0.735148	3.5326	0.000411498	0.000726408	Coagulation factor X	InterPro:IPR009003; InterPro:IPR001254; InterPro:IPR001314; InterPro:IPR018114
CPIJ010280	439.648	2.59657	2.62913	0.249785	10.3952	2.60666e-25	1.48397e-24	Tyrosine-protein kinase receptor	UniProtKB-KW:KW-0547; InterPro:IPR000719; InterPro:IPR001245; InterPro:IPR008266; InterPro:IPR020635; UniProtKB-KW:KW-0829; InterPro:IPR002011; EC:2.7.10.1; InterPro:IPR017441; UniProtKB-KW:KW-0067; InterPro:IPR000998; UniProtKB-KW:KW-0812; UniProtKB-KW:KW-0418; UniProtKB-KW:KW-0808; InterPro:IPR011009
CPIJ003972	196.255	2.59524	2.60797	0.164687	15.7586	5.99766e-56	1.26026e-54	Ion transport peptide	InterPro:IPR000346; InterPro:IPR001166
CPIJ018289	276.299	2.59472	2.60629	0.151302	17.1493	6.36185e-66	2.14966e-64	Putative uncharacterized protein	InterPro:IPR026055
CPIJ010254	448.686	2.59462	2.60676	0.143555	18.0741	5.10181e-73	2.5937e-71	NA	NA
CPIJ000810	19.3211	2.5934	2.72128	0.420644	6.1653	7.035e-10	1.87727e-09	NA	NA
CPIJ008473	3.17565	2.59284	3.1104	0.840917	3.08335	0.00204683	0.00338093	NA	NA
CPIJ011490	3076.27	2.59281	2.59947	0.115668	22.416	2.74936e-111	7.79421e-109	NA	NA
CPIJ012207	139.255	2.59273	2.61125	0.20048	12.9326	2.94673e-38	2.86886e-37	Ammonium transporter 1	InterPro:IPR024041; InterPro:IPR002229; UniProtKB-KW:KW-0472; UniProtKB-KW:KW-0812
CPIJ019011	4.22977	2.59269	3.07225	0.823574	3.14809	0.0016434	0.00274326	NA	NA
CPIJ007040	50.3332	2.59237	2.65687	0.347118	7.46826	8.12604e-14	2.71995e-13	NA	NA
CPIJ001389	16.8644	2.59214	2.68407	0.413429	6.26985	3.6139e-10	9.84944e-10	NA	NA
CPIJ016033	35.6128	2.5914	2.63386	0.316005	8.20048	2.39421e-16	9.10005e-16	GATA-binding factor-C	InterPro:IPR000679; InterPro:IPR013088
CPIJ009517	2.36246	2.59078	3.29226	0.90854	2.85159	0.00435008	0.00695065	NA	NA
CPIJ015668	2.62485	2.59075	3.38833	0.948992	2.73	0.00633336	0.00994945	Putative uncharacterized protein	InterPro:IPR000873
CPIJ014670	11.2184	2.59074	2.81738	0.52107	4.97197	6.62772e-07	1.46112e-06	Endothelin B receptor	InterPro:IPR000276; InterPro:IPR017452
CPIJ011637	11.6101	2.59046	2.74224	0.529947	4.88815	1.0179e-06	2.21454e-06	NA	NA
CPIJ008341	468.552	2.59013	2.60085	0.146397	17.6925	4.7917e-70	2.01879e-68	Putative uncharacterized protein	InterPro:IPR000651; InterPro:IPR008937; InterPro:IPR000219
CPIJ017947	7.05704	2.58894	2.79552	0.61806	4.18882	2.80406e-05	5.47393e-05	NA	NA
CPIJ016819	10.2887	2.58869	2.7813	0.567659	4.56028	5.10847e-06	1.05879e-05	NA	NA
CPIJ002398	144.276	2.58819	2.60618	0.188418	13.7364	6.14225e-43	7.29653e-42	NA	NA
CPIJ014135	209.848	2.58804	2.59779	0.139943	18.4935	2.33042e-76	1.43304e-74	Putative uncharacterized protein	InterPro:IPR013087; InterPro:IPR012934; InterPro:IPR007087
CPIJ008776	9.98648	2.58758	2.75182	0.532149	4.86251	1.15904e-06	2.51278e-06	NA	NA
CPIJ003912	7.63061	2.58753	2.78458	0.578709	4.47121	7.77795e-06	1.59078e-05	NA	NA
CPIJ000169	343.14	2.58724	2.59659	0.137592	18.8037	7.03867e-79	5.07452e-77	NA	NA
CPIJ006551	16.9757	2.58718	2.68924	0.436198	5.93121	3.00718e-09	7.71089e-09	Odorant-binding protein 11	InterPro:IPR006170
CPIJ002151	201.59	2.58717	2.59947	0.159216	16.2494	2.25686e-59	5.56759e-58	Putative uncharacterized protein	InterPro:IPR001881; InterPro:IPR018097
CPIJ005405	1129.58	2.58664	2.59656	0.140609	18.396	1.41534e-75	8.3063e-74	NA	NA
CPIJ007343	118.782	2.58658	2.60358	0.18843	13.727	6.99233e-43	8.28283e-42	Vitamin k-dependent gamma-carboxylase	InterPro:IPR007782
CPIJ000720	13.9595	2.58632	2.69928	0.472765	5.47062	4.48451e-08	1.06895e-07	Optomotor-blind	UniProtKB-KW:KW-0238; InterPro:IPR001699; InterPro:IPR008967; InterPro:IPR018186; UniProtKB-KW:KW-0539; UniProtKB-SubCell:SL-0191; UniProtKB-KW:KW-0804; UniProtKB-KW:KW-0805
CPIJ012567	86.565	2.58623	2.6308	0.295653	8.7475	2.18126e-18	9.02842e-18	NA	NA
CPIJ008055	322.466	2.58548	2.60596	0.203158	12.7264	4.21711e-37	3.92736e-36	TBC1 domain family member 16	InterPro:IPR000195
CPIJ002609	2196.85	2.58464	2.59369	0.145185	17.8023	6.77776e-71	3.03114e-69	Serine/threonine kinase	UniProtKB-KW:KW-0418
CPIJ001701	158.324	2.5846	2.59878	0.171117	15.1043	1.51713e-51	2.64052e-50	NA	NA
CPIJ013709	73.9576	2.58446	2.62237	0.277668	9.30773	1.30592e-20	6.02063e-20	NA	NA
CPIJ019731	1.84333	2.58439	4.12293	1.05033	2.46056	0.0138722	0.0209259	NA	NA
CPIJ005321	1.18241	2.58392	6.19691	1.13821	2.27015	0.0231984	0.0339561	NA	NA
CPIJ006840	1.18241	2.58392	6.19691	1.13821	2.27015	0.0231984	0.0339561	CD109 antigen	InterPro:IPR001599; InterPro:IPR009048; InterPro:IPR011626
CPIJ005927	18.7048	2.58368	2.67545	0.446311	5.78896	7.08243e-09	1.77602e-08	Cadherin	InterPro:IPR002126; InterPro:IPR015919; InterPro:IPR020894; UniProtKB-KW:KW-0130; UniProtKB-KW:KW-0472; UniProtKB-KW:KW-0812
CPIJ009035	145.982	2.58325	2.59758	0.170035	15.1925	3.96741e-52	7.05195e-51	NA	NA
CPIJ004052	297.191	2.583	2.60126	0.186718	13.8337	1.59672e-43	1.94373e-42	Prospero	InterPro:IPR007738; InterPro:IPR009057; InterPro:IPR023082
CPIJ002167	342.796	2.58243	2.59524	0.160398	16.1002	2.54463e-58	5.96936e-57	Chondroitin 4-sulfotransferase	InterPro:IPR005331; InterPro:IPR018011; UniProtKB-KW:KW-0808
CPIJ009296	219.97	2.58226	2.61711	0.266544	9.68794	3.39302e-22	1.67854e-21	NA	NA
CPIJ012374	111.566	2.58144	2.6009	0.190384	13.5591	6.99948e-42	7.93717e-41	NA	NA
CPIJ006499	40.6051	2.58132	2.66136	0.386564	6.6776	2.42888e-11	7.07267e-11	Tkr	InterPro:IPR007889; InterPro:IPR009057
CPIJ010547	329.023	2.58124	2.6053	0.218066	11.8369	2.51494e-32	1.93848e-31	Cytochrome P450 9b2	UniProtKB-KW:KW-0503; InterPro:IPR001128; InterPro:IPR002401; UniProtKB-KW:KW-0560; InterPro:IPR017972; UniProtKB-KW:KW-0479
CPIJ000344	14.1955	2.581	6.14619	1.13614	2.27174	0.0231022	0.033832	39S ribosomal protein L24	InterPro:IPR003256; InterPro:IPR005825; UniProtKB-KW:KW-0689; UniProtKB-KW:KW-0687
CPIJ000756	148.933	2.57994	2.61969	0.264016	9.77191	1.4863e-22	7.48113e-22	NA	NA
CPIJ003508	387.134	2.5796	2.58819	0.132588	19.4557	2.60572e-84	2.47632e-82	Putative uncharacterized protein	UniProtKB-KW:KW-0808; InterPro:IPR001594; UniProtKB-KW:KW-0479
CPIJ000924	0.819915	2.57943	5.70546	1.13317	2.2763	0.0228278	0.0334605	Cytochrome P450	InterPro:IPR001128
CPIJ017806	14.9978	2.57919	2.6879	0.511259	5.04478	4.54053e-07	1.01098e-06	NA	NA
CPIJ002292	17.7314	2.57876	2.70819	0.452192	5.7028	1.17858e-08	2.91568e-08	Putative uncharacterized protein	InterPro:IPR006202; InterPro:IPR006201
CPIJ018958	1.60655	2.57849	3.85749	1.02455	2.5167	0.0118459	0.0180282	Odorant-binding protein	InterPro:IPR006170
CPIJ014178	14.5444	2.57846	2.719	0.489161	5.27118	1.35547e-07	3.13447e-07	Putative uncharacterized protein	InterPro:IPR002557
CPIJ016091	0.896433	2.57701	5.72734	1.13532	2.26985	0.0232164	0.0339735	Putative uncharacterized protein	InterPro:IPR000276
CPIJ019017	20.0712	2.576	2.65582	0.410865	6.26968	3.61785e-10	9.8586e-10	Putative uncharacterized protein	InterPro:IPR000276; InterPro:IPR017452
CPIJ007916	27.6413	2.57565	2.64969	0.366231	7.03284	2.02367e-12	6.24846e-12	Anoctamin	UniProtKB-KW:KW-0472; UniProtKB-KW:KW-0812
CPIJ014929	509.445	2.5754	2.58493	0.142019	18.1342	1.71027e-73	8.9956e-72	Oxysterol-binding protein	UniProtKB-KW:KW-0813; UniProtKB-KW:KW-0445
CPIJ019761	92.5073	2.57519	2.63609	0.329951	7.80475	5.96207e-15	2.11633e-14	Leukocyte receptor tyrosine protein kinase	UniProtKB-KW:KW-0547; InterPro:IPR000719; InterPro:IPR001245; InterPro:IPR008266; InterPro:IPR020635; UniProtKB-KW:KW-0829; InterPro:IPR002011; UniProtKB-KW:KW-0067; InterPro:IPR000998; UniProtKB-KW:KW-0418; UniProtKB-KW:KW-0808; InterPro:IPR011009
CPIJ005687	2627.47	2.57418	2.57737	0.0812652	31.6764	3.28892e-220	5.50106e-216	Peptidyl-glycine alpha-amidating monooxygenase	UniProtKB-KW:KW-0503; InterPro:IPR000720
CPIJ008225	41.1241	2.57358	2.64702	0.367345	7.00588	2.45432e-12	7.55028e-12	Putative uncharacterized protein	InterPro:IPR001125; InterPro:IPR002048; InterPro:IPR011992
CPIJ019399	26.896	2.57326	2.65043	0.381307	6.74853	1.49351e-11	4.39797e-11	Putative uncharacterized protein	InterPro:IPR008388
CPIJ018314	1.66737	2.57275	3.9452	1.03253	2.49169	0.0127138	0.0192688	5' nucleotidase	InterPro:IPR006179; InterPro:IPR008334; InterPro:IPR004843
CPIJ012060	97.2615	2.57272	2.60413	0.253639	10.1433	3.55035e-24	1.92552e-23	NA	NA
CPIJ016282	8.2626	2.57265	2.80893	0.572404	4.49447	6.97433e-06	1.43129e-05	CCK-like GPCR	InterPro:IPR000276; InterPro:IPR017452
CPIJ015755	166.018	2.57262	2.59468	0.20361	12.6351	1.35293e-36	1.23589e-35	Beat protein	UniProtKB-KW:KW-0472
CPIJ019679	2.41866	2.57261	3.49548	0.927143	2.77477	0.00552415	0.00873565	NA	NA
CPIJ000703	54.9249	2.57199	2.61239	0.275042	9.35125	8.66166e-21	4.02095e-20	NA	NA
CPIJ011297	7.69738	2.5711	2.77294	0.589768	4.35952	1.30349e-05	2.61668e-05	Putative uncharacterized protein	UniProtKB-KW:KW-0547; InterPro:IPR006689; InterPro:IPR024156; UniProtKB-KW:KW-0342
CPIJ003459	68.527	2.57079	2.59444	0.223037	11.5263	9.72696e-31	7.0066e-30	NA	NA
CPIJ012985	1.59993	2.57063	3.7731	1.02149	2.51656	0.0118507	0.0180327	NA	NA
CPIJ002787	137.176	2.57045	2.62373	0.276107	9.30963	1.28277e-20	5.91879e-20	Glutactin	UniProtKB-KW:KW-0378
CPIJ002849	836.208	2.57025	2.58205	0.15561	16.5173	2.75518e-61	7.57946e-60	NA	NA
CPIJ019407	263.373	2.57018	2.57941	0.142034	18.0955	3.45743e-73	1.79593e-71	Kinase C delta type	UniProtKB-KW:KW-0547; InterPro:IPR000719; InterPro:IPR000961; InterPro:IPR008271; UniProtKB-KW:KW-0723; UniProtKB-KW:KW-0067; UniProtKB-KW:KW-0418; UniProtKB-KW:KW-0808; InterPro:IPR011009
CPIJ000786	158.723	2.57016	2.58156	0.158053	16.2614	1.85372e-59	4.58659e-58	NA	NA
CPIJ014330	7.66763	2.56946	2.81689	0.618463	4.1546	3.25864e-05	6.32663e-05	Sensory neuron membrane protein 1	UniProtKB-KW:KW-1003; UniProtKB-SubCell:SL-0039; InterPro:IPR002159; UniProtKB-KW:KW-0552; UniProtKB-KW:KW-0472; UniProtKB-KW:KW-0812; UniProtKB-KW:KW-0716
CPIJ008793	9.28981	2.56945	2.70548	0.552856	4.64759	3.3583e-06	7.04514e-06	Odorant-binding protein 56a	InterPro:IPR006170
CPIJ012055	132.649	2.56894	2.60872	0.250323	10.2625	1.03993e-24	5.76718e-24	Transporter	InterPro:IPR000175; UniProtKB-KW:KW-0813; UniProtKB-KW:KW-0769; UniProtKB-KW:KW-0472; UniProtKB-KW:KW-0812
CPIJ010424	278.752	2.56878	2.59126	0.198392	12.948	2.41276e-38	2.36413e-37	Putative uncharacterized protein	InterPro:IPR009057; UniProtKB-KW:KW-0238; UniProtKB-KW:KW-0371; InterPro:IPR001356; InterPro:IPR017970; UniProtKB-KW:KW-0539; UniProtKB-SubCell:SL-0191
CPIJ007037	25.7654	2.56857	2.64779	0.384073	6.6877	2.26708e-11	6.61418e-11	NA	NA
CPIJ017082	11.3365	2.5684	2.69724	0.490717	5.23398	1.65902e-07	3.81216e-07	Putative uncharacterized protein	InterPro:IPR001496
CPIJ012740	199.961	2.56736	2.58694	0.183875	13.9625	2.63845e-44	3.3206e-43	NA	NA
CPIJ017298	111.379	2.56677	2.58708	0.201026	12.7683	2.46375e-37	2.3177e-36	Monocyte to macrophage differentiation factor 2	InterPro:IPR004254; InterPro:IPR005744
CPIJ007898	0.819014	2.56593	5.63162	1.13382	2.26309	0.0236304	0.034537	Putative uncharacterized protein	InterPro:IPR002557
CPIJ010901	151.342	2.5655	2.5839	0.195194	13.1433	1.85819e-39	1.91971e-38	NA	NA
CPIJ017244	323.011	2.56547	2.57701	0.150272	17.0722	2.38872e-65	7.80346e-64	Cytochrome P450 4F3	UniProtKB-KW:KW-0503; InterPro:IPR001128; InterPro:IPR002401; UniProtKB-KW:KW-0560; InterPro:IPR017972; UniProtKB-KW:KW-0479
CPIJ007617	5.40986	2.56484	2.92352	0.684143	3.74899	0.00017755	0.000323849	Odorant binding protein	InterPro:IPR006170
CPIJ003194	754.256	2.56418	2.57004	0.106491	24.0789	4.15762e-128	2.24324e-125	Protein tweety homolog	UniProtKB-KW:KW-0869; UniProtKB-KW:KW-0813; UniProtKB-KW:KW-0406; UniProtKB-KW:KW-0472; UniProtKB-KW:KW-0812
CPIJ007004	0.895532	2.56403	5.84203	1.13593	2.2572	0.0239956	0.0350279	NA	NA
CPIJ003101	29803.7	2.56307	2.58549	0.207425	12.3566	4.48599e-35	3.8243e-34	Phosrestin ii	InterPro:IPR000698; InterPro:IPR014752; InterPro:IPR014753
CPIJ009311	342.507	2.56295	2.57336	0.144195	17.7743	1.11873e-70	4.91124e-69	Irregular chiasm C-roughest protein	UniProtKB-KW:KW-0472
CPIJ001375	29.8329	2.56238	2.61292	0.331127	7.73837	1.007e-14	3.53103e-14	NA	NA
CPIJ016192	221.763	2.56186	2.57157	0.143538	17.848	2.99788e-71	1.38134e-69	Putative uncharacterized protein	InterPro:IPR015883; InterPro:IPR013781
CPIJ010256	447.928	2.56106	2.57213	0.149131	17.1733	4.2086e-66	1.43367e-64	GTP-binding protein Rab-3D	UniProtKB-KW:KW-0547; InterPro:IPR001806; InterPro:IPR003579; InterPro:IPR005225; UniProtKB-KW:KW-0342
CPIJ014805	19.7038	2.56098	2.63122	0.382126	6.70193	2.05684e-11	6.01868e-11	NA	NA
CPIJ015916	11.2245	2.56048	2.69106	0.485475	5.27418	1.3335e-07	3.08623e-07	Putative uncharacterized protein	InterPro:IPR011009
CPIJ002880	310.999	2.55956	2.56912	0.141489	18.0902	3.80478e-73	1.96416e-71	NA	NA
CPIJ015998	36.2307	2.55818	2.60882	0.309281	8.27138	1.32415e-16	5.08559e-16	Glucosyl/glucuronosyl transferase	InterPro:IPR002213; UniProtKB-KW:KW-0808
CPIJ005850	15.5865	2.55811	3.29203	0.87476	2.92436	0.00345168	0.00557427	NtR	InterPro:IPR006202
CPIJ000719	47.2215	2.55762	2.59421	0.263425	9.70911	2.75743e-22	1.36816e-21	Tbx2	InterPro:IPR001699; InterPro:IPR008967
CPIJ002361	110.498	2.55745	2.61163	0.322241	7.93644	2.08064e-15	7.57197e-15	Sodium/solute symporter	InterPro:IPR001734; InterPro:IPR019900; UniProtKB-KW:KW-0813; UniProtKB-KW:KW-0472; UniProtKB-SubCell:SL-0162; UniProtKB-KW:KW-0812
CPIJ001607	792.05	2.55569	2.56712	0.147595	17.3156	3.58954e-67	1.29954e-65	Vesamicol binding protein	InterPro:IPR004734; InterPro:IPR011701
CPIJ006536	112.279	2.55496	2.57982	0.22141	11.5395	8.34426e-31	6.0366e-30	NA	NA
CPIJ010548	832.325	2.5549	2.57289	0.198975	12.8403	9.74953e-38	9.32899e-37	Cytochrome P450 3A19	InterPro:IPR002403; UniProtKB-KW:KW-0503; InterPro:IPR001128; UniProtKB-KW:KW-0560; InterPro:IPR017972; UniProtKB-KW:KW-0479
CPIJ003281	401.241	2.55394	2.56612	0.157046	16.2624	1.82464e-59	4.52133e-58	Synapsin	InterPro:IPR013816; InterPro:IPR001359; InterPro:IPR020897
CPIJ013059	8458.12	2.55304	2.57573	0.214459	11.9046	1.12058e-32	8.72976e-32	Microtubule-associated protein futsch	InterPro:IPR009603; InterPro:IPR026074; InterPro:IPR001279
CPIJ002887	262.515	2.55252	2.56939	0.183244	13.9297	4.1835e-44	5.23359e-43	Putative uncharacterized protein	InterPro:IPR013087; InterPro:IPR007087
CPIJ004053	18.0981	2.55167	2.6245	0.402675	6.33678	2.34617e-10	6.46706e-10	Homeobox protein prospero/prox-1	InterPro:IPR007738; InterPro:IPR009057; InterPro:IPR023082; UniProtKB-KW:KW-0371
CPIJ003055	31.7548	2.55166	2.60552	0.359049	7.10672	1.18836e-12	3.71872e-12	NA	NA
CPIJ000537	189.464	2.55119	2.58256	0.239312	10.6605	1.55738e-26	9.38357e-26	NA	NA
CPIJ008568	2.43107	2.55038	3.44026	0.939544	2.71449	0.00663782	0.0104043	Serine protease	InterPro:IPR009003; InterPro:IPR001254; InterPro:IPR001314; UniProtKB-KW:KW-0645
CPIJ012208	5.5087	2.54973	2.89884	0.71622	3.55998	0.000370889	0.000658055	NA	NA
CPIJ006034	768.649	2.54963	2.56904	0.198941	12.816	1.33324e-37	1.2692e-36	Acetylcholinesterase	InterPro:IPR000997; UniProtKB-KW:KW-0378
CPIJ009287	8.91518	2.54909	2.72336	0.54745	4.65629	3.21953e-06	6.76167e-06	Putative uncharacterized protein	InterPro:IPR001971
CPIJ000328	60.7282	2.54894	2.58241	0.258717	9.85225	6.7026e-23	3.43047e-22	NA	NA
CPIJ014555	17.8564	2.54837	3.12784	0.872648	2.92027	0.00349729	0.00564467	Tektin	InterPro:IPR000435
CPIJ019552	130.347	2.54802	2.56844	0.20175	12.6296	1.44983e-36	1.3208e-35	Calbindin-32	InterPro:IPR002048; InterPro:IPR011992
CPIJ019566	15.6002	2.54799	2.64258	0.433869	5.87272	4.28711e-09	1.08827e-08	G-protein coupled receptor	InterPro:IPR000276; InterPro:IPR017452
CPIJ008574	128.441	2.54681	2.56247	0.183124	13.9076	5.69802e-44	7.08588e-43	NA	NA
CPIJ007182	6.08787	2.54659	2.86788	0.680009	3.74494	0.000180438	0.000328831	NA	NA
CPIJ010969	8.94504	2.5463	2.70681	0.533929	4.76899	1.85149e-06	3.95505e-06	Putative uncharacterized protein	InterPro:IPR012934
CPIJ002191	45.3634	2.5463	2.57937	0.261373	9.74203	1.99525e-22	9.97091e-22	NA	NA
CPIJ006789	184.48	2.5459	2.56998	0.223223	11.4052	3.94032e-30	2.76567e-29	Irregular chiasm C-roughest protein	UniProtKB-KW:KW-0472
CPIJ011437	4.57833	2.54586	2.79782	0.730926	3.48307	0.000495704	0.000868455	NA	NA
CPIJ006302	2197.02	2.54586	2.55014	0.0936345	27.1894	8.67764e-163	3.62856e-159	NA	NA
CPIJ007427	117.196	2.54528	2.58089	0.25178	10.1091	5.03272e-24	2.71015e-23	Putative uncharacterized protein	InterPro:IPR016130; InterPro:IPR000340; InterPro:IPR020422; InterPro:IPR000387; UniProtKB-KW:KW-0378
CPIJ013662	10.498	2.54512	2.69211	0.510897	4.98167	6.30383e-07	1.39137e-06	NA	NA
CPIJ019515	47.8406	2.54456	2.59191	0.301574	8.43757	3.24e-17	1.27752e-16	NA	NA
CPIJ004449	238.498	2.54438	2.56199	0.183366	13.876	8.86032e-44	1.09371e-42	NA	NA
CPIJ010139	0.945817	2.54428	5.77119	1.13642	2.23886	0.0251649	0.036639	Putative uncharacterized protein	UniProtKB-KW:KW-0472; UniProtKB-KW:KW-0812
CPIJ013821	996.648	2.54398	2.54992	0.111642	22.787	6.17002e-115	2.02353e-112	Putative uncharacterized protein	InterPro:IPR000195
CPIJ003202	108.526	2.5439	2.60501	0.346403	7.34376	2.07678e-13	6.79635e-13	Putative uncharacterized protein	InterPro:IPR002557
CPIJ003154	1213.49	2.54349	2.55725	0.153662	16.5526	1.53439e-61	4.26317e-60	C-AMP specific 3'	InterPro:IPR003607; InterPro:IPR002073; InterPro:IPR023088; InterPro:IPR023174; UniProtKB-KW:KW-0378; UniProtKB-KW:KW-0479
CPIJ002051	334.222	2.54319	2.55728	0.171514	14.8279	9.67084e-50	1.54052e-48	Endothelin-converting enzyme 1	InterPro:IPR000718; InterPro:IPR018497; InterPro:IPR008753; InterPro:IPR024079
CPIJ016969	1.64199	2.5431	3.59658	1.03953	2.44641	0.0144288	0.0217283	NA	NA
CPIJ008750	14.4783	2.54289	2.66561	0.49694	5.11711	3.10256e-07	7.00032e-07	Putative uncharacterized protein	InterPro:IPR002656
CPIJ008108	9.87946	2.5416	2.71325	0.582649	4.36214	1.28796e-05	2.58674e-05	Putative uncharacterized protein	InterPro:IPR002656
CPIJ011685	37.936	2.54145	2.58151	0.292177	8.69833	3.36789e-18	1.38338e-17	Putative uncharacterized protein	InterPro:IPR009057; UniProtKB-KW:KW-0238; UniProtKB-KW:KW-0371; InterPro:IPR001356; UniProtKB-KW:KW-0539; UniProtKB-SubCell:SL-0191
CPIJ001385	40.822	2.54094	2.58009	0.280433	9.06078	1.29519e-19	5.67699e-19	Glutamate decarboxylase	InterPro:IPR015421; InterPro:IPR015422; UniProtKB-KW:KW-0456; InterPro:IPR002129
CPIJ018844	232.766	2.54076	2.5614	0.20201	12.5774	2.8125e-36	2.53185e-35	NA	NA
CPIJ009874	123.137	2.54036	2.55947	0.196826	12.9066	4.13019e-38	3.99315e-37	Cadherin	InterPro:IPR002126; InterPro:IPR015919; InterPro:IPR020894; UniProtKB-KW:KW-0130; UniProtKB-KW:KW-0472; UniProtKB-KW:KW-0812
CPIJ008280	58.275	2.54033	2.57089	0.245237	10.3587	3.82208e-25	2.16119e-24	NA	NA
CPIJ006957	47.4134	2.54024	2.57921	0.271542	9.35485	8.37218e-21	3.88981e-20	Soluble guanylate cyclase gcy	InterPro:IPR011644
CPIJ019690	54.1454	2.54004	2.59958	0.338487	7.50412	6.18416e-14	2.08163e-13	Maltodextrin glucosidase	InterPro:IPR006047; InterPro:IPR006589; InterPro:IPR015902; InterPro:IPR013781
CPIJ002404	0.897394	2.53922	5.7238	1.13608	2.23506	0.0254131	0.0369746	NA	NA
CPIJ013033	740.321	2.53898	2.55002	0.151959	16.7083	1.14053e-62	3.30614e-61	Potassium channel beta	InterPro:IPR005983
CPIJ003554	41.8836	2.53821	2.58398	0.321519	7.89443	2.91643e-15	1.05494e-14	Putative uncharacterized protein	InterPro:IPR019170
CPIJ018819	202.097	2.53807	2.5532	0.168354	15.0758	2.33676e-51	4.02935e-50	NA	NA
CPIJ017056	27.7484	2.53806	2.58318	0.342128	7.41844	1.18503e-13	3.9335e-13	Zinc finger protein	InterPro:IPR013087; InterPro:IPR007087
CPIJ001139	8.27674	2.53668	2.71818	0.571501	4.43864	9.05309e-06	1.84212e-05	NA	NA
CPIJ003126	124.949	2.53631	2.55233	0.181918	13.942	3.51731e-44	4.40984e-43	NA	NA
CPIJ011555	14.7442	2.53558	2.64311	0.446463	5.67926	1.35276e-08	3.33328e-08	Mitochondrial carrier protein	UniProtKB-KW:KW-0813; UniProtKB-KW:KW-0472; UniProtKB-KW:KW-0812
CPIJ000869	2.99426	2.53536	3.04429	0.823961	3.07704	0.00209068	0.00344724	Putative uncharacterized protein	InterPro:IPR002047; InterPro:IPR010475; UniProtKB-KW:KW-0372; UniProtKB-KW:KW-0964; UniProtKB-SubCell:SL-0243
CPIJ018330	155.674	2.53533	2.56735	0.293141	8.64886	5.20157e-18	2.1158e-17	Tetratricopeptide repeat protein	InterPro:IPR001878
CPIJ011550	68.9914	2.53466	2.55466	0.241507	10.4952	9.0897e-26	5.29921e-25	Tubulin alpha-2 chain	UniProtKB-KW:KW-0547; InterPro:IPR008280; InterPro:IPR018316; InterPro:IPR002452; InterPro:IPR017975; UniProtKB-KW:KW-0342; UniProtKB-KW:KW-0963; UniProtKB-KW:KW-0206; InterPro:IPR000217; UniProtKB-KW:KW-0493
CPIJ003338	81.3564	2.53415	2.79982	0.798554	3.17342	0.00150653	0.00252158	Beta-galactosidase	InterPro:IPR001944; InterPro:IPR019801; InterPro:IPR026283; EC:3.2.1.23; InterPro:IPR013781; UniProtKB-KW:KW-0326; UniProtKB-KW:KW-0378
CPIJ003390	1553.31	2.53313	2.54746	0.142773	17.7424	1.97275e-70	8.4174e-69	NA	NA
CPIJ007396	61.9888	2.53278	2.56283	0.245435	10.3196	5.74881e-25	3.231e-24	Putative uncharacterized protein	InterPro:IPR018799
CPIJ011191	105.182	2.5319	2.55085	0.2004	12.6342	1.36733e-36	1.24768e-35	Somatostatin receptor	UniProtKB-KW:KW-0807; InterPro:IPR000276; UniProtKB-KW:KW-0297; InterPro:IPR000586; UniProtKB-KW:KW-0472; InterPro:IPR017452; UniProtKB-KW:KW-0812
CPIJ009703	1.5627	2.5318	3.81189	1.0233	2.47414	0.0133556	0.0201903	NA	NA
CPIJ009023	7.32427	2.5309	2.72829	0.579655	4.36621	1.26419e-05	2.54022e-05	Putative uncharacterized protein	InterPro:IPR000618
CPIJ003692	218.34	2.5305	2.54595	0.180992	13.9813	2.02774e-44	2.56939e-43	Glucosyl/glucuronosyl transferase	InterPro:IPR002213; UniProtKB-KW:KW-0808; UniProtKB-KW:KW-0328
CPIJ018316	25.9998	2.53014	2.58794	0.342227	7.39317	1.43368e-13	4.73532e-13	NA	NA
CPIJ015318	1.53274	2.52969	3.78476	1.02053	2.47881	0.0131821	0.0199479	Cytochrome P450 4C1	UniProtKB-KW:KW-0503; InterPro:IPR001128; InterPro:IPR002401; UniProtKB-KW:KW-0560; UniProtKB-KW:KW-0479
CPIJ009505	992.798	2.52965	2.53513	0.106104	23.8411	1.25136e-125	6.34249e-123	NA	NA
CPIJ007061	428.699	2.52946	2.53781	0.135721	18.6371	1.60637e-77	1.07473e-75	Putative uncharacterized protein	UniProtKB-KW:KW-0547; InterPro:IPR001054; InterPro:IPR018297; UniProtKB-KW:KW-0472; UniProtKB-KW:KW-0812; UniProtKB-KW:KW-0456
CPIJ009896	26.5428	2.52941	2.59124	0.347839	7.27178	3.54784e-13	1.14606e-12	Phenylalanyl-tRNA synthetase alpha chain	UniProtKB-KW:KW-0030
CPIJ018284	22.4998	2.52936	2.60861	0.391906	6.45399	1.08945e-10	3.05332e-10	NA	NA
CPIJ006445	15.5254	2.52915	2.64409	0.524625	4.82087	1.42932e-06	3.07562e-06	NA	NA
CPIJ002537	27.8459	2.52795	2.59671	0.363892	6.94698	3.73177e-12	1.13548e-11	Cytochrome P450 26B1	UniProtKB-KW:KW-0503; InterPro:IPR001128; InterPro:IPR002401; UniProtKB-KW:KW-0560; InterPro:IPR017972; UniProtKB-KW:KW-0479
CPIJ015593	3.80777	2.52794	2.95204	0.784006	3.2244	0.00126239	0.00212614	Isoleucyl tRNA synthetase	InterPro:IPR002300; InterPro:IPR009080; InterPro:IPR012677; InterPro:IPR000504; UniProtKB-KW:KW-0030
CPIJ006303	3850.26	2.52728	2.53337	0.112016	22.5618	1.02903e-112	3.07348e-110	Stoned-B	InterPro:IPR001392; InterPro:IPR008968; InterPro:IPR012320
CPIJ007796	141.251	2.52686	2.54084	0.168317	15.0125	6.08111e-51	1.02948e-49	NA	NA
CPIJ002477	181.009	2.52543	2.54376	0.198144	12.7455	3.30436e-37	3.09282e-36	NA	NA
CPIJ009613	39.5042	2.5254	2.56929	0.29989	8.42111	3.72928e-17	1.46595e-16	Serrate protein	InterPro:IPR001881; InterPro:IPR018097
CPIJ017565	68.8726	2.5253	2.55803	0.255366	9.88893	4.64982e-23	2.39449e-22	Cd36 antigen	InterPro:IPR002159; UniProtKB-KW:KW-0472; UniProtKB-KW:KW-0812
CPIJ017850	1.55517	2.52411	3.71525	1.02035	2.47377	0.0133696	0.0202096	NA	NA
CPIJ007918	83.1332	2.5234	2.55343	0.239745	10.5253	6.60286e-26	3.86693e-25	NA	NA
CPIJ018132	38.3697	2.52335	2.57169	0.307862	8.19636	2.47782e-16	9.41055e-16	NA	NA
CPIJ004563	180.211	2.52284	2.5342	0.156683	16.1015	2.48861e-58	5.85436e-57	NA	NA
CPIJ015033	7.46666	2.52274	2.73251	0.593612	4.24981	2.1395e-05	4.21201e-05	NA	NA
CPIJ019268	80.9359	2.52168	2.55201	0.250571	10.0637	7.99349e-24	4.25929e-23	Calbindin-32	InterPro:IPR002048; InterPro:IPR011992
CPIJ012347	22.7228	2.52168	2.58969	0.364088	6.926	4.32899e-12	1.31124e-11	NA	NA
CPIJ018030	219.091	2.52148	2.5393	0.187157	13.4725	2.26894e-41	2.51827e-40	Toll	InterPro:IPR000157; UniProtKB-KW:KW-0472; UniProtKB-KW:KW-0812
CPIJ013550	13.6419	2.52147	2.60856	0.485741	5.19098	2.09187e-07	4.77531e-07	NA	NA
CPIJ002538	299.901	2.52129	2.53312	0.144237	17.4802	2.0288e-68	7.87325e-67	Cytochrome p450 family protein 44A1	UniProtKB-KW:KW-0503; InterPro:IPR001128; InterPro:IPR002401; UniProtKB-KW:KW-0560; InterPro:IPR017972; UniProtKB-KW:KW-0479
CPIJ004143	1.70948	2.52111	3.83628	1.04781	2.40607	0.0161254	0.0241375	1-acylglycerol-3-phosphate O-acyltransferase	InterPro:IPR004552; InterPro:IPR002123; UniProtKB-KW:KW-0808; UniProtKB-KW:KW-0012
CPIJ004026	1665.03	2.52087	2.52807	0.121352	20.7732	7.56274e-96	1.19334e-93	Myosin vii	InterPro:IPR000299; InterPro:IPR000857; InterPro:IPR000159
CPIJ016479	0.836579	2.52016	5.34646	1.13606	2.21833	0.0265324	0.038506	Odorant-binding protein	InterPro:IPR006170
CPIJ017251	52.2211	2.52012	2.55409	0.262071	9.61617	6.83271e-22	3.33481e-21	NA	NA
CPIJ007612	28.9431	2.52012	2.59246	0.37587	6.70476	2.01744e-11	5.90853e-11	Putative uncharacterized protein	UniProtKB-KW:KW-0472
CPIJ013639	2.27793	2.51961	3.36685	0.929518	2.71066	0.00671495	0.0105203	NA	NA
CPIJ017955	42.6576	2.51821	2.57817	0.353984	7.11392	1.12797e-12	3.53634e-12	NA	NA
CPIJ013711	2.31574	2.51807	3.41578	0.938513	2.68304	0.00729565	0.0113821	Hydroxyacid oxidase 1	InterPro:IPR013785; InterPro:IPR012133; InterPro:IPR000262
CPIJ013704	207.543	2.51676	2.55618	0.280888	8.95999	3.24719e-19	1.39477e-18	NA	NA
CPIJ010787	23.2484	2.51592	2.65409	0.5007	5.02481	5.03939e-07	1.11982e-06	Putative uncharacterized protein	InterPro:IPR006170
CPIJ018281	419.061	2.51549	2.52674	0.15388	16.3471	4.56176e-60	1.17747e-58	NA	NA
CPIJ003874	8.77917	2.51541	2.67074	0.53955	4.66205	3.13068e-06	6.58084e-06	NA	NA
CPIJ008654	19.0741	2.51477	2.59598	0.398423	6.31182	2.75767e-10	7.57138e-10	NA	NA
CPIJ002502	38.0791	2.51451	2.57124	0.294147	8.54848	1.24717e-17	5.00244e-17	Secretory Phospholipase A2	InterPro:IPR001211; InterPro:IPR013090; UniProtKB-KW:KW-0964
CPIJ006385	414.351	2.51429	2.52743	0.154224	16.3029	9.41691e-60	2.3901e-58	Putative uncharacterized protein	InterPro:IPR013087; InterPro:IPR007087
CPIJ007542	5.83537	2.51414	2.77183	0.661057	3.80321	0.000142832	0.000262441	Putative uncharacterized protein	InterPro:IPR005521
CPIJ012049	20.5796	2.51386	2.58614	0.375659	6.69186	2.20356e-11	6.43224e-11	NA	NA
CPIJ020173	90.2042	2.51363	2.536	0.229445	10.9553	6.27045e-28	4.02454e-27	NA	NA
CPIJ018473	0.833207	2.51271	5.348	1.13638	2.21115	0.0270253	0.0391715	Odorant receptor 83c	UniProtKB-KW:KW-0807; UniProtKB-KW:KW-0297; InterPro:IPR004117; UniProtKB-KW:KW-1003; UniProtKB-SubCell:SL-0039; UniProtKB-KW:KW-0552; UniProtKB-KW:KW-0472; UniProtKB-KW:KW-0812; UniProtKB-KW:KW-0716
CPIJ018718	15.2788	2.51225	2.62002	0.453019	5.54558	2.92984e-08	7.05709e-08	Ras GTPase	UniProtKB-KW:KW-0547; InterPro:IPR001806; InterPro:IPR020849; UniProtKB-KW:KW-0342
CPIJ015888	0.928251	2.5122	5.83504	1.13755	2.20844	0.0272137	0.0394365	NA	NA
CPIJ015387	80.8816	2.51198	2.5349	0.212979	11.7945	4.16632e-32	3.18346e-31	Lipoprotein lipase	InterPro:IPR000734; UniProtKB-KW:KW-0964; UniProtKB-KW:KW-0378
CPIJ007119	20.0293	2.51129	2.59608	0.406639	6.17572	6.58646e-10	1.7618e-09	Papilin	InterPro:IPR013273
CPIJ004628	1753.13	2.5109	2.52932	0.18354	13.6804	1.32952e-42	1.55943e-41	Gelsolin	InterPro:IPR007122
CPIJ016449	60.861	2.51088	2.5374	0.236909	10.5985	3.02724e-26	1.79935e-25	NA	NA
CPIJ016456	39.9038	2.51085	2.54938	0.277172	9.05881	1.31879e-19	5.77741e-19	MRAS2	UniProtKB-KW:KW-0547; InterPro:IPR001806; InterPro:IPR005225; InterPro:IPR020849; UniProtKB-KW:KW-0342
CPIJ003923	122.421	2.51024	2.53518	0.227115	11.0527	2.12646e-28	1.38989e-27	Putative uncharacterized protein	InterPro:IPR012677; InterPro:IPR000504; InterPro:IPR002344
CPIJ015364	15.0031	2.50978	2.6412	0.494193	5.07855	3.80326e-07	8.51926e-07	Orthopedia homeobox protein	UniProtKB-KW:KW-0371
CPIJ011951	22.2651	2.50956	2.59477	0.425783	5.89399	3.76981e-09	9.60748e-09	Putative uncharacterized protein	UniProtKB-KW:KW-0472; InterPro:IPR004837; UniProtKB-KW:KW-0812
CPIJ018493	15.1935	2.50897	2.62007	0.448168	5.59827	2.16507e-08	5.26199e-08	Guanylate cyclase	UniProtKB-KW:KW-0547; InterPro:IPR001054; InterPro:IPR018297; UniProtKB-KW:KW-0472; UniProtKB-KW:KW-0812; UniProtKB-KW:KW-0456
CPIJ009210	2.97293	2.50892	3.05448	0.840311	2.9857	0.00282931	0.00460475	NA	NA
CPIJ007241	217.35	2.50796	2.5178	0.140514	17.8484	2.97268e-71	1.37351e-69	Adenylate cyclase type vi	UniProtKB-KW:KW-0547; InterPro:IPR009398; InterPro:IPR001054; InterPro:IPR018297; UniProtKB-KW:KW-0472; UniProtKB-KW:KW-0812; UniProtKB-KW:KW-0456
CPIJ004108	1.56043	2.50776	3.80839	1.03112	2.43207	0.0150128	0.0225611	Putative uncharacterized protein	InterPro:IPR009057; UniProtKB-KW:KW-0238; UniProtKB-KW:KW-0371; InterPro:IPR001356; InterPro:IPR017970; UniProtKB-KW:KW-0539; UniProtKB-SubCell:SL-0191
CPIJ000899	10.3769	2.50666	2.71004	0.533214	4.70105	2.58828e-06	5.4744e-06	NA	NA
CPIJ002150	400.694	2.50661	2.51328	0.120361	20.8258	2.52922e-96	4.1983e-94	NA	NA
CPIJ007802	1.5618	2.50591	3.80079	1.03093	2.43074	0.0150681	0.0226401	Pickpocket	InterPro:IPR001873; InterPro:IPR020903; UniProtKB-KW:KW-0894; UniProtKB-KW:KW-0813; UniProtKB-KW:KW-0406; UniProtKB-KW:KW-0739; UniProtKB-KW:KW-0472; UniProtKB-KW:KW-0812
CPIJ007060	132.989	2.50569	2.52438	0.201301	12.4475	1.44271e-35	1.26207e-34	NA	NA
CPIJ019704	21.4891	2.50508	2.5744	0.384176	6.52065	7.00037e-11	1.98623e-10	Cytochrome P450 6A1	InterPro:IPR002402; UniProtKB-KW:KW-0503; InterPro:IPR001128; UniProtKB-KW:KW-0560; InterPro:IPR017972; UniProtKB-KW:KW-0479
CPIJ018676	5388.44	2.50459	2.51573	0.151891	16.4894	4.37014e-61	1.18854e-59	Phospholipase c epsilon	InterPro:IPR001711; UniProtKB-KW:KW-0807; InterPro:IPR001895; InterPro:IPR011992; InterPro:IPR017946; InterPro:IPR000159; InterPro:IPR001192
CPIJ007125	424.111	2.5043	2.59792	0.41215	6.0762	1.23067e-09	3.23143e-09	NA	NA
CPIJ008376	16.598	2.50423	2.59864	0.419271	5.97283	2.3317e-09	6.02688e-09	NA	NA
CPIJ009817	157.741	2.50404	2.52126	0.192328	13.0196	9.46128e-39	9.44209e-38	NA	NA
CPIJ017121	164.889	2.50398	2.51889	0.173748	14.4115	4.37974e-47	6.21863e-46	Putative uncharacterized protein	InterPro:IPR008388
CPIJ016598	781.295	2.50378	2.51087	0.124262	20.1493	2.72888e-90	3.35612e-88	Toll	InterPro:IPR000157; UniProtKB-KW:KW-0472; UniProtKB-KW:KW-0812
CPIJ003362	2668.96	2.50373	2.51721	0.168244	14.8815	4.345e-50	7.0014e-49	NA	NA
CPIJ013261	1.50141	2.5032	3.71826	1.02527	2.44151	0.0146259	0.0220034	NA	NA
CPIJ006907	25.2892	2.50314	2.58983	0.377943	6.62307	3.51819e-11	1.01405e-10	NA	NA
CPIJ011464	1451.89	2.50295	2.51016	0.124844	20.0486	2.07804e-89	2.43058e-87	BIG3	InterPro:IPR000904
CPIJ002105	65.7847	2.50192	2.53865	0.316444	7.90636	2.65031e-15	9.60542e-15	NA	NA
CPIJ016060	40.4304	2.50182	2.55769	0.335666	7.4533	9.1031e-14	3.03909e-13	NA	NA
CPIJ005248	2.28632	2.50166	3.37966	0.946756	2.64235	0.00823321	0.0127591	Abhydrolase domain-containing protein 9	InterPro:IPR000639; UniProtKB-KW:KW-0378
CPIJ013646	90.4819	2.50148	2.54233	0.290471	8.6118	7.19249e-18	2.91217e-17	NA	NA
CPIJ017435	2001.54	2.50131	2.50788	0.120384	20.7777	6.88118e-96	1.09614e-93	Ankyrin 2	InterPro:IPR000488
CPIJ003497	104.335	2.50128	2.52686	0.228684	10.9377	7.60811e-28	4.86071e-27	NA	NA
CPIJ005973	214.806	2.50097	2.51095	0.14811	16.8859	5.71754e-64	1.74829e-62	NA	NA
CPIJ003649	219.221	2.50092	2.51731	0.183662	13.617	3.17295e-42	3.67018e-41	MRAS2	UniProtKB-KW:KW-0547; InterPro:IPR001806; InterPro:IPR020849; UniProtKB-KW:KW-0342
CPIJ018180	1.13067	2.50092	6.11295	1.13988	2.19403	0.0282335	0.0408542	NA	NA
CPIJ010934	1.63755	2.50057	4.03334	1.05442	2.37152	0.017715	0.0263684	Putative uncharacterized protein	InterPro:IPR004877
CPIJ008852	1.50466	2.50048	3.73003	1.03201	2.42293	0.0153959	0.0230994	Maltose phosphorylase	InterPro:IPR005195; InterPro:IPR008928; InterPro:IPR012341
CPIJ001923	151.877	2.50013	2.52753	0.228142	10.9587	6.03815e-28	3.87842e-27	Cyclin-dependent kinase 5 activator	UniProtKB-KW:KW-0418; InterPro:IPR004944
CPIJ012078	55.3965	2.50001	2.53107	0.250998	9.96027	2.27441e-23	1.18732e-22	NA	NA
CPIJ005112	5.18032	2.49974	2.80736	0.705467	3.54338	0.000395039	0.000698458	Putative uncharacterized protein	InterPro:IPR000331
CPIJ011139	154.699	2.49965	2.51474	0.18055	13.8447	1.37035e-43	1.67425e-42	B-cell CLL/lymphoma 11A	InterPro:IPR013087; InterPro:IPR007087
CPIJ017948	143.724	2.49939	2.51463	0.17688	14.1304	2.46729e-45	3.25201e-44	Voltage and ligand gated potassium channel	InterPro:IPR003938
CPIJ001793	622.771	2.4993	2.50555	0.119658	20.887	7.03041e-97	1.21227e-94	NA	NA
CPIJ019809	9.55551	2.49918	2.67112	0.555012	4.50293	6.70217e-06	1.37732e-05	NA	NA
CPIJ009572	95.2576	2.49811	2.51679	0.201136	12.42	2.03568e-35	1.76601e-34	MRAS2	UniProtKB-KW:KW-0547; InterPro:IPR001806; InterPro:IPR020849; UniProtKB-KW:KW-0342
CPIJ000020	127.727	2.49727	2.51258	0.180678	13.8217	1.88651e-43	2.28983e-42	Putative uncharacterized protein	InterPro:IPR001104
CPIJ002311	4.40669	2.49702	2.82866	0.72163	3.46025	0.000539676	0.000942137	NA	NA
CPIJ011153	65.5487	2.49675	2.56602	0.419693	5.94901	2.6977e-09	6.9418e-09	NA	NA
CPIJ015383	336.846	2.49613	2.53202	0.228165	10.9401	7.41547e-28	4.74125e-27	NA	NA
CPIJ012828	19.4806	2.49586	2.58173	0.395507	6.31054	2.78072e-10	7.6334e-10	Putative uncharacterized protein	InterPro:IPR011598
CPIJ002997	3173.76	2.49543	2.50168	0.115238	21.6545	5.50973e-104	1.27994e-101	Disabled	InterPro:IPR028761
CPIJ017728	124.788	2.49486	2.51191	0.184427	13.5276	1.07427e-41	1.20673e-40	NA	NA
CPIJ011581	40.9917	2.49432	2.54486	0.304442	8.19307	2.54638e-16	9.66215e-16	NA	NA
CPIJ018205	24.473	2.49411	2.6128	0.439138	5.67957	1.35038e-08	3.32789e-08	NA	NA
CPIJ008559	135.381	2.49322	2.53097	0.281173	8.86722	7.4994e-19	3.17155e-18	Putative uncharacterized protein	InterPro:IPR015849; InterPro:IPR011178
CPIJ016849	281.746	2.49311	2.50645	0.146715	16.9929	9.26181e-65	2.93396e-63	Cytochrome P450 71B36	InterPro:IPR002402; UniProtKB-KW:KW-0503; InterPro:IPR001128; UniProtKB-KW:KW-0560; UniProtKB-KW:KW-0479
CPIJ004630	108.05	2.49284	2.52336	0.263768	9.4509	3.35943e-21	1.58773e-20	Odorant-binding protein	InterPro:IPR006170
CPIJ008575	15.2268	2.49246	2.59515	0.444226	5.61078	2.01417e-08	4.90878e-08	NA	NA
CPIJ006218	12.1931	2.49189	2.61195	0.474774	5.24857	1.53281e-07	3.53186e-07	NA	NA
CPIJ011574	228.573	2.49176	2.52024	0.24292	10.2575	1.09505e-24	6.06281e-24	Rhodopsin	UniProtKB-KW:KW-0807; InterPro:IPR000276; UniProtKB-KW:KW-0297; InterPro:IPR001391; InterPro:IPR001760; UniProtKB-KW:KW-0681; UniProtKB-KW:KW-0600; UniProtKB-KW:KW-0472; InterPro:IPR017452; UniProtKB-KW:KW-0812; UniProtKB-KW:KW-0157; UniProtKB-KW:KW-0716
CPIJ012081	9.38744	2.49143	2.64854	0.529524	4.70503	2.5383e-06	5.37004e-06	Homeobox protein	InterPro:IPR009057; UniProtKB-KW:KW-0371; InterPro:IPR001356
CPIJ004096	6.49809	2.49141	2.71647	0.63356	3.93239	8.41054e-05	0.000157831	Acyl-CoA delta-9 desaturase	InterPro:IPR005804; UniProtKB-KW:KW-0275; UniProtKB-KW:KW-0812; UniProtKB-KW:KW-0560; InterPro:IPR015876
CPIJ000193	167.504	2.49077	2.50484	0.171341	14.5369	7.07012e-48	1.03279e-46	Calcyphosin	InterPro:IPR002048; InterPro:IPR011992
CPIJ002717	9.72703	2.48943	2.74548	0.591654	4.20757	2.58129e-05	5.05617e-05	Lipase	InterPro:IPR006693; UniProtKB-KW:KW-0442; UniProtKB-KW:KW-0378; InterPro:IPR025483
CPIJ019285	1.49099	2.48861	3.7541	1.02407	2.43012	0.0150939	0.0226767	NA	NA
CPIJ020119	58.8758	2.48839	2.52267	0.254997	9.75851	1.69621e-22	8.50191e-22	Stearoyl-coa desaturase	InterPro:IPR015876
CPIJ018260	2.21821	2.48823	3.19458	0.915477	2.71796	0.00656862	0.0103006	Predicted protein	InterPro:IPR001813
CPIJ015814	2.18219	2.48817	3.36967	0.9311	2.67229	0.0075335	0.0117312	Tetratricopeptide repeat protein	InterPro:IPR001878
CPIJ013360	950.133	2.48809	2.49874	0.149296	16.6655	2.33483e-62	6.66423e-61	Synaptotagmin-4	InterPro:IPR001565
CPIJ003846	244.285	2.48785	2.51809	0.250548	9.92966	3.09312e-23	1.60221e-22	NA	NA
CPIJ017437	682.679	2.48778	2.49777	0.145052	17.151	6.18258e-66	2.09332e-64	NA	NA
CPIJ002162	53.9775	2.48734	2.51842	0.25576	9.7253	2.35222e-22	1.16989e-21	Putative uncharacterized protein	InterPro:IPR002159; UniProtKB-KW:KW-0472; UniProtKB-KW:KW-0812
CPIJ000521	412.737	2.48684	2.50396	0.185379	13.4149	4.94688e-41	5.43636e-40	Sodium-dependent phosphate transporter	InterPro:IPR011701
CPIJ007955	38.9142	2.48662	2.52938	0.297056	8.37088	5.71904e-17	2.23132e-16	Putative uncharacterized protein	InterPro:IPR000867; InterPro:IPR011390
CPIJ010626	12.2889	2.48642	2.60958	0.47263	5.26082	1.43413e-07	3.31041e-07	NA	NA
CPIJ012108	769.788	2.48586	2.49754	0.155839	15.9514	2.78425e-57	6.10345e-56	NA	NA
CPIJ012891	143.713	2.48569	2.50717	0.214839	11.57	5.84849e-31	4.26053e-30	NA	NA
CPIJ002539	198.113	2.48559	2.50541	0.199146	12.4813	9.44602e-36	8.32424e-35	Bride of sevenless	InterPro:IPR017978; InterPro:IPR002956
CPIJ004976	206.959	2.48502	2.50226	0.184829	13.445	3.29567e-41	3.6361e-40	NA	NA
CPIJ011970	1.49008	2.48462	3.75567	1.02583	2.42206	0.015433	0.0231488	NA	NA
CPIJ012197	451.167	2.48443	2.49612	0.155128	16.0154	9.97173e-58	2.24176e-56	NA	NA
CPIJ007493	315.616	2.48401	2.50157	0.191324	12.9833	1.52269e-38	1.5079e-37	NA	NA
CPIJ013532	495.639	2.48396	2.49057	0.121812	20.3917	1.98044e-92	2.69308e-90	Synaptic vesicle protein 2	InterPro:IPR022308; InterPro:IPR005828; UniProtKB-KW:KW-0812
CPIJ005250	33.0628	2.48363	2.60466	0.387693	6.40617	1.4922e-10	4.15423e-10	Putative uncharacterized protein	InterPro:IPR001650; InterPro:IPR003959
CPIJ001539	37.1991	2.48332	2.51029	0.414968	5.98435	2.17251e-09	5.62674e-09	NA	NA
CPIJ010544	1180.84	2.48284	2.52424	0.330036	7.52292	5.35642e-14	1.81323e-13	Cytochrome P450 9b2	UniProtKB-KW:KW-0503; InterPro:IPR001128; InterPro:IPR002401; UniProtKB-KW:KW-0560; InterPro:IPR017972; UniProtKB-KW:KW-0479
CPIJ017325	15.5444	2.48257	2.59675	0.423628	5.86027	4.62125e-09	1.17131e-08	Putative uncharacterized protein	InterPro:IPR026607; InterPro:IPR001275
CPIJ004947	258.532	2.48252	2.49388	0.16182	15.3412	4.05384e-53	7.50049e-52	NA	NA
CPIJ015874	80.0793	2.48176	2.51492	0.257476	9.6388	5.48224e-22	2.68667e-21	NA	NA
CPIJ020035	1.20093	2.48172	4.65075	1.14045	2.17609	0.0295488	0.0426652	NA	NA
CPIJ014175	329.338	2.48117	2.49819	0.189704	13.0792	4.33199e-39	4.38335e-38	NA	NA
CPIJ000764	31.546	2.48093	2.53085	0.317733	7.80823	5.79974e-15	2.06046e-14	NA	NA
CPIJ000150	183.798	2.48035	2.49228	0.159135	15.5865	8.99393e-55	1.78237e-53	NA	NA
CPIJ017213	306.688	2.48011	2.49804	0.186538	13.2955	2.45794e-40	2.65065e-39	Calcium/calmodulin-dependent 3	InterPro:IPR003607; InterPro:IPR002073; InterPro:IPR013706; InterPro:IPR023088; InterPro:IPR023174; UniProtKB-KW:KW-0378; UniProtKB-KW:KW-0479
CPIJ010715	123.941	2.48	2.50031	0.201163	12.3283	6.37961e-35	5.39461e-34	NA	NA
CPIJ007057	195.929	2.47992	2.4924	0.169639	14.6188	2.13104e-48	3.18532e-47	Putative uncharacterized protein	InterPro:IPR001071
CPIJ016842	2.24697	2.47984	3.1747	0.93313	2.65755	0.00787101	0.0122227	NA	NA
CPIJ012648	53.6804	2.47891	2.54045	0.348485	7.11338	1.13233e-12	3.54936e-12	NA	NA
CPIJ012334	4.31696	2.47828	2.79372	0.730024	3.39479	0.000686806	0.00118746	Putative uncharacterized protein	InterPro:IPR026055
CPIJ004331	19.169	2.47725	2.62556	0.483527	5.12329	3.00242e-07	6.77713e-07	Elongation factor-1 alpha	UniProtKB-KW:KW-0251
CPIJ003070	22.0887	2.47705	2.52398	0.417312	5.93572	2.92555e-09	7.50732e-09	NA	NA
CPIJ012470	231.665	2.47633	2.49433	0.190994	12.9655	1.92079e-38	1.89429e-37	Cytochrome P450 9b2	InterPro:IPR002403; UniProtKB-KW:KW-0503; InterPro:IPR001128; UniProtKB-KW:KW-0560; InterPro:IPR017972; UniProtKB-KW:KW-0479
CPIJ015400	23.1582	2.47593	2.55117	0.351526	7.04336	1.87659e-12	5.80504e-12	Forkhead protein/ forkhead protein domain	UniProtKB-KW:KW-0238; InterPro:IPR001766; InterPro:IPR018122; UniProtKB-KW:KW-0539; UniProtKB-SubCell:SL-0191; UniProtKB-KW:KW-0804; UniProtKB-KW:KW-0805
CPIJ004109	3.69845	2.47527	2.80343	0.79131	3.12807	0.00175961	0.00292877	Nk homeobox protein	InterPro:IPR000047; InterPro:IPR009057; UniProtKB-KW:KW-0238; UniProtKB-KW:KW-0371; InterPro:IPR001356; InterPro:IPR017970; UniProtKB-KW:KW-0539; UniProtKB-SubCell:SL-0191
CPIJ014421	719.585	2.47469	2.48545	0.150987	16.39	2.25264e-60	5.90558e-59	Transporter	InterPro:IPR000175; UniProtKB-KW:KW-0813; UniProtKB-KW:KW-0769; UniProtKB-KW:KW-0472; UniProtKB-KW:KW-0812
CPIJ001306	8.17362	2.47455	2.69982	0.632686	3.91117	9.18488e-05	0.00017188	NA	NA
CPIJ018867	63.3462	2.47454	2.51364	0.281859	8.77934	1.64433e-18	6.84837e-18	Innexin	InterPro:IPR000990; UniProtKB-KW:KW-0303; UniProtKB-SubCell:SL-0124; UniProtKB-KW:KW-0813; UniProtKB-KW:KW-0406; UniProtKB-KW:KW-0472; UniProtKB-KW:KW-0812; UniProtKB-KW:KW-0965
CPIJ013284	465.398	2.47452	2.48731	0.164237	15.0668	2.67675e-51	4.60136e-50	NA	NA
CPIJ016846	62.483	2.47094	2.51456	0.268969	9.18669	4.05109e-20	1.81707e-19	Cytochrome P450 6a8	UniProtKB-KW:KW-0503; InterPro:IPR001128; InterPro:IPR002401; UniProtKB-KW:KW-0560; InterPro:IPR017972; UniProtKB-KW:KW-0479
CPIJ020028	28.3038	2.47091	2.52488	0.336472	7.3436	2.07917e-13	6.80285e-13	Multicopper oxidase	InterPro:IPR002355; InterPro:IPR011706
CPIJ018328	3.05709	2.47027	3.07691	0.890079	2.77533	0.00551453	0.00872126	Hyaluronidase	InterPro:IPR013785; InterPro:IPR001329; InterPro:IPR018155; EC:3.2.1.35; UniProtKB-KW:KW-0326; UniProtKB-KW:KW-0378
CPIJ016887	832.606	2.47006	2.48367	0.159443	15.4918	3.94085e-54	7.57914e-53	Multidrug resistance protein 2	InterPro:IPR003593; UniProtKB-KW:KW-0547; InterPro:IPR001140; InterPro:IPR003439; InterPro:IPR011527; InterPro:IPR017871; UniProtKB-KW:KW-0067
CPIJ004303	14.3503	2.46971	2.56905	0.438301	5.63472	1.75341e-08	4.28453e-08	Putative uncharacterized protein	InterPro:IPR006988; InterPro:IPR006989
CPIJ016750	9.18499	2.46866	2.63424	0.543141	4.54516	5.48924e-06	1.13532e-05	Putative uncharacterized protein	InterPro:IPR004302
CPIJ003694	205.19	2.46858	2.48262	0.171141	14.4242	3.6441e-47	5.20061e-46	Ecdysteroid UDP-glucosyltransferase	InterPro:IPR002213; UniProtKB-KW:KW-0808; UniProtKB-KW:KW-0328
CPIJ007240	88.8065	2.46845	2.48941	0.209299	11.7939	4.19628e-32	3.20488e-31	Adenylate cyclase	UniProtKB-KW:KW-0547; InterPro:IPR001054; InterPro:IPR018297; UniProtKB-KW:KW-0472; UniProtKB-KW:KW-0812; UniProtKB-KW:KW-0456
CPIJ013141	248.358	2.46814	2.48702	0.188659	13.0826	4.14181e-39	4.20363e-38	Mitochondrial phosphate carrier protein	UniProtKB-KW:KW-0813; UniProtKB-KW:KW-0472; UniProtKB-KW:KW-0812
CPIJ007784	7.78634	2.46792	2.71638	0.58946	4.18674	2.82989e-05	5.52307e-05	T-box transcription factor tbx18	UniProtKB-KW:KW-0238; InterPro:IPR001699; InterPro:IPR008967; InterPro:IPR018186; UniProtKB-KW:KW-0539; UniProtKB-SubCell:SL-0191; UniProtKB-KW:KW-0804; UniProtKB-KW:KW-0805
CPIJ015037	108.513	2.46752	2.48932	0.196638	12.5486	4.04851e-36	3.62309e-35	NA	NA
CPIJ009995	170.614	2.46748	2.48498	0.189778	13.002	1.19259e-38	1.18592e-37	NA	NA
CPIJ009788	393.294	2.4672	2.47281	0.110122	22.4042	3.57938e-111	9.9781e-109	NA	NA
CPIJ015756	61.7191	2.46688	2.49654	0.24769	9.95952	2.29163e-23	1.19594e-22	Beat protein	UniProtKB-KW:KW-0472
CPIJ003648	945.875	2.46672	2.47107	0.0974824	25.3042	2.87122e-141	2.28686e-138	Alanyl aminopeptidase	UniProtKB-KW:KW-0031; InterPro:IPR001930; InterPro:IPR014782
CPIJ014248	130.545	2.46634	2.49794	0.22874	10.7823	4.17345e-27	2.57678e-26	GTP-binding protein rit	UniProtKB-KW:KW-0547; InterPro:IPR001806; InterPro:IPR005225; InterPro:IPR020849; UniProtKB-KW:KW-0342
CPIJ002116	0.84897	2.4663	5.67777	1.13839	2.16647	0.0302753	0.0436539	Putative uncharacterized protein	InterPro:IPR007889; InterPro:IPR009057
CPIJ008018	127.5	2.46623	2.49236	0.232259	10.6185	2.44509e-26	1.45695e-25	NA	NA
CPIJ006707	6.46456	2.46577	2.68461	0.609608	4.04485	5.23565e-05	0.00010007	Short-chain dehydrogenase	InterPro:IPR002198
CPIJ017896	47.9374	2.4652	2.5265	0.357884	6.88827	5.64732e-12	1.69673e-11	NA	NA
CPIJ017081	241.819	2.46509	2.47533	0.146706	16.8029	2.32236e-63	6.97374e-62	Guanylate cyclase soluble subunit beta-1	UniProtKB-KW:KW-0547; InterPro:IPR011645; InterPro:IPR001054; InterPro:IPR018297; UniProtKB-KW:KW-0456; InterPro:IPR011644
CPIJ018914	3.68317	2.46474	2.95302	0.802655	3.07074	0.00213532	0.00351772	NA	NA
CPIJ019591	283.322	2.46449	2.47839	0.188079	13.1035	3.14383e-39	3.21024e-38	Solute carrier family 2	InterPro:IPR005829; UniProtKB-KW:KW-0813; InterPro:IPR003663; UniProtKB-KW:KW-0472; InterPro:IPR005828; UniProtKB-KW:KW-0812
CPIJ019762	3.72289	2.46429	2.90588	0.795977	3.09593	0.00196199	0.00324689	NA	NA
CPIJ012522	1.45299	2.46282	3.68175	1.03163	2.38732	0.0169718	0.0253387	Putative uncharacterized protein	InterPro:IPR000047; InterPro:IPR009057; UniProtKB-KW:KW-0238; UniProtKB-KW:KW-0371; InterPro:IPR001356; InterPro:IPR017970; UniProtKB-KW:KW-0539; UniProtKB-SubCell:SL-0191
CPIJ009097	204.014	2.46279	2.47714	0.174104	14.1455	1.99118e-45	2.65374e-44	NA	NA
CPIJ005700	7.9521	2.46237	2.67411	0.620262	3.96988	7.19086e-05	0.000135781	Alpha-amylase B	InterPro:IPR006046; InterPro:IPR006047; InterPro:IPR006048; InterPro:IPR015902; InterPro:IPR013781
CPIJ004006	51.0447	2.46208	2.51944	0.333143	7.39046	1.4632e-13	4.83094e-13	Dipeptidase	InterPro:IPR008257; UniProtKB-KW:KW-0645; UniProtKB-KW:KW-0482; UniProtKB-SubCell:SL-0162; UniProtKB-KW:KW-0378; UniProtKB-KW:KW-0224; UniProtKB-KW:KW-0336; UniProtKB-KW:KW-0479
CPIJ000426	198.95	2.46187	2.47736	0.181028	13.5994	4.03815e-42	4.63569e-41	Acetyl-coenzyme A synthetase	InterPro:IPR000873
CPIJ009246	2501.09	2.46121	2.48297	0.208098	11.8271	2.82625e-32	2.17242e-31	Ultraviolet-sensitive opsin	UniProtKB-KW:KW-0807; InterPro:IPR000276; UniProtKB-KW:KW-0297; InterPro:IPR000856; InterPro:IPR017452; UniProtKB-KW:KW-0812
CPIJ003410	7.11388	2.46074	2.65523	0.587077	4.19151	2.77101e-05	5.41196e-05	Gonad-specific amiloride-sensitive sodium channel 1	InterPro:IPR001873; InterPro:IPR020903; UniProtKB-KW:KW-0894; UniProtKB-KW:KW-0813; UniProtKB-KW:KW-0406; UniProtKB-KW:KW-0739; UniProtKB-KW:KW-0472; UniProtKB-KW:KW-0812
CPIJ005785	2920.54	2.46065	2.46598	0.105521	23.3191	2.83856e-120	1.24942e-117	Actin-87E	UniProtKB-KW:KW-0547; UniProtKB-KW:KW-0067; UniProtKB-KW:KW-0963; UniProtKB-KW:KW-0206
CPIJ017379	418.394	2.46058	2.46811	0.14391	17.0981	1.53417e-65	5.06123e-64	NA	NA
CPIJ012799	74.0983	2.46032	2.48209	0.215983	11.3913	4.62093e-30	3.23388e-29	Putative uncharacterized protein	UniProtKB-KW:KW-0472
CPIJ019514	13.4719	2.45882	2.56274	0.459135	5.35534	8.5398e-08	2.00023e-07	NA	NA
CPIJ004781	2882.9	2.45825	2.47084	0.166648	14.7512	3.02324e-49	4.69514e-48	Synaptotagmin	InterPro:IPR001565
CPIJ009895	3.07678	2.45814	2.81855	0.87324	2.81497	0.00487824	0.00775309	NA	NA
CPIJ005195	8.69043	2.45796	2.65327	0.572674	4.29208	1.77008e-05	3.51453e-05	Putative uncharacterized protein	InterPro:IPR007248
CPIJ017439	4452.52	2.45779	2.46674	0.138291	17.7725	1.1536e-70	5.05106e-69	NA	NA
CPIJ019610	6.35891	2.45772	2.70224	0.647813	3.79388	0.000148311	0.00027221	Odorant-binding protein	InterPro:IPR006170
CPIJ016497	72.3525	2.45755	2.61543	0.562202	4.37129	1.23516e-05	2.48398e-05	Thrombospondin-4	InterPro:IPR003367; InterPro:IPR008859
CPIJ007766	630.312	2.45736	2.46918	0.15648	15.704	1.42043e-55	2.92949e-54	Vesicular monoamine transporter	InterPro:IPR011701
CPIJ002308	4.91926	2.45716	2.73195	0.679169	3.61789	0.000297009	0.000531313	NA	NA
CPIJ016653	61.5841	2.45648	2.47969	0.237037	10.3633	3.64327e-25	2.06358e-24	Glucose-6-phosphatase	InterPro:IPR000326; InterPro:IPR016275
CPIJ011573	80.7534	2.45639	2.48624	0.239656	10.2496	1.18773e-24	6.55859e-24	Opsin-1	UniProtKB-KW:KW-0807; InterPro:IPR000276; UniProtKB-KW:KW-0297; InterPro:IPR001391; InterPro:IPR001760; UniProtKB-KW:KW-0681; UniProtKB-KW:KW-0600; UniProtKB-KW:KW-0472; InterPro:IPR017452; UniProtKB-KW:KW-0812; UniProtKB-KW:KW-0157; UniProtKB-KW:KW-0716
CPIJ000125	23.5202	2.45611	2.53118	0.38878	6.31747	2.65877e-10	7.30583e-10	Iroquois-class homeodomain protein irx	InterPro:IPR008422; InterPro:IPR009057; UniProtKB-KW:KW-0238; UniProtKB-KW:KW-0371; InterPro:IPR001356; InterPro:IPR017970; UniProtKB-KW:KW-0539; UniProtKB-SubCell:SL-0191
CPIJ018585	55.1921	2.4557	2.49483	0.27624	8.88973	6.12554e-19	2.60172e-18	NA	NA
CPIJ016177	2.15649	2.45509	3.14899	0.920368	2.66751	0.00764156	0.0118884	Putative uncharacterized protein	InterPro:IPR005595
CPIJ019310	7.74903	2.45493	2.70148	0.582997	4.21088	2.54382e-05	4.98395e-05	Putative uncharacterized protein	InterPro:IPR009003; InterPro:IPR001254
CPIJ001821	132.493	2.45426	2.4727	0.190552	12.8797	5.85535e-38	5.62854e-37	NA	NA
CPIJ018183	50.591	2.45384	2.49219	0.262372	9.35251	8.55944e-21	3.97571e-20	NA	NA
CPIJ005910	5.25855	2.45374	2.9958	0.750804	3.26814	0.00108256	0.00183621	NA	NA
CPIJ004245	25.6497	2.4536	2.51702	0.36407	6.73937	1.59076e-11	4.67859e-11	Cationic amino acid transporter	InterPro:IPR002293; UniProtKB-KW:KW-0812
CPIJ017714	1207.9	2.45323	2.46881	0.18072	13.5747	5.65412e-42	6.44215e-41	NA	NA
CPIJ007032	0.818113	2.45295	5.36894	1.13848	2.15458	0.031195	0.0449141	Hepatic triacylglycerol lipase	InterPro:IPR000734; UniProtKB-KW:KW-0964; UniProtKB-KW:KW-0378
CPIJ016798	23.2755	2.45287	2.52656	0.387248	6.33412	2.38695e-10	6.57836e-10	Cadherin	InterPro:IPR002126; InterPro:IPR015919; InterPro:IPR020894; UniProtKB-KW:KW-0130; UniProtKB-KW:KW-0472; UniProtKB-KW:KW-0812
CPIJ002160	153.931	2.4516	2.46848	0.20074	12.2128	2.65645e-34	2.20178e-33	Putative uncharacterized protein	InterPro:IPR002159; UniProtKB-KW:KW-0472; UniProtKB-KW:KW-0812
CPIJ007776	56.561	2.45098	2.49025	0.301423	8.13138	4.24426e-16	1.59277e-15	Apolipophorin-III	InterPro:IPR010009
CPIJ017303	76.7502	2.45044	2.4716	0.208778	11.7371	8.22723e-32	6.20138e-31	NA	NA
CPIJ017144	485.065	2.45043	2.46166	0.152235	16.0964	2.70406e-58	6.31678e-57	NA	NA
CPIJ014033	135.913	2.44935	2.46736	0.186915	13.1041	3.11875e-39	3.18657e-38	NA	NA
CPIJ001101	33.8013	2.44927	2.49616	0.312632	7.83436	4.71219e-15	1.68267e-14	NA	NA
CPIJ000878	63.1139	2.44915	2.48285	0.25868	9.46788	2.8557e-21	1.35348e-20	NA	NA
CPIJ016141	291.439	2.44887	2.46166	0.164168	14.9169	2.56009e-50	4.16943e-49	Acetylcholine receptor subunit beta-type unc-29	InterPro:IPR002394; InterPro:IPR006202; UniProtKB-KW:KW-1003; UniProtKB-KW:KW-0813; InterPro:IPR006029; InterPro:IPR006201; UniProtKB-KW:KW-0406; UniProtKB-KW:KW-0472; UniProtKB-KW:KW-0812; UniProtKB-KW:KW-0965; UniProtKB-KW:KW-0770; UniProtKB-KW:KW-0628
CPIJ002480	11.4494	2.44837	2.66006	0.540865	4.52677	5.9892e-06	1.23445e-05	NA	NA
CPIJ014344	10.594	2.44834	2.57103	0.507009	4.82899	1.37226e-06	2.95664e-06	Putative uncharacterized protein	InterPro:IPR002610; InterPro:IPR022764
CPIJ006801	15.5208	2.44831	2.69098	0.957881	2.55596	0.0105895	0.0162139	Salivary C-type lectin	InterPro:IPR001304
CPIJ005297	19.6372	2.44815	2.54367	0.408396	5.99456	2.04036e-09	5.29265e-09	NA	NA
CPIJ008091	34.1079	2.44756	2.50391	0.328381	7.4534	9.09623e-14	3.0374e-13	NA	NA
CPIJ003263	253.911	2.44692	2.47317	0.227006	10.7791	4.31925e-27	2.66484e-26	Tubulin beta chain	UniProtKB-KW:KW-0547; InterPro:IPR008280; InterPro:IPR018316; InterPro:IPR002453; InterPro:IPR017975; UniProtKB-KW:KW-0342; InterPro:IPR000217; UniProtKB-KW:KW-0493
CPIJ001847	114.771	2.44649	2.46387	0.185749	13.1709	1.29007e-39	1.34273e-38	NA	NA
CPIJ015747	230.446	2.44636	2.45855	0.158773	15.4079	1.44805e-53	2.71525e-52	5-hydroxytryptamine receptor 1	UniProtKB-KW:KW-0807; InterPro:IPR000276; UniProtKB-KW:KW-0297; InterPro:IPR017452; UniProtKB-KW:KW-0812
CPIJ000326	400.381	2.44617	2.45835	0.159873	15.3007	7.56242e-53	1.37638e-51	NA	NA
CPIJ001369	3.65778	2.44581	2.91538	0.797472	3.06695	0.00216256	0.00356119	Alcohol dehydrogenase	InterPro:IPR012132; InterPro:IPR000172; InterPro:IPR007867
CPIJ019874	25.0794	2.4458	2.50154	0.335046	7.29988	2.88026e-13	9.33992e-13	Salivary cysteine-rich peptide	InterPro:IPR008197
CPIJ004696	117.306	2.44571	2.46535	0.208301	11.7412	7.83382e-32	5.91818e-31	Advillin	InterPro:IPR003128; InterPro:IPR007122
CPIJ005474	70.7651	2.44568	2.47702	0.231432	10.5676	4.21275e-26	2.48457e-25	NA	NA
CPIJ005494	129.696	2.44533	2.46724	0.211834	11.5436	7.95167e-31	5.75756e-30	NA	NA
CPIJ005711	5.43555	2.44495	2.86432	0.793593	3.08086	0.00206401	0.00340594	Br serine/threonine-protein kinase	InterPro:IPR000719; InterPro:IPR017441; UniProtKB-KW:KW-0418; InterPro:IPR011009
CPIJ018344	1.60458	2.44489	3.55362	1.0494	2.3298	0.0198167	0.0292934	Fibroblast growth factor receptor 3	UniProtKB-KW:KW-0547; InterPro:IPR000719; InterPro:IPR001245; InterPro:IPR008266; InterPro:IPR020635; UniProtKB-KW:KW-0829; InterPro:IPR017441; UniProtKB-KW:KW-0067; UniProtKB-KW:KW-0472; UniProtKB-KW:KW-0812; UniProtKB-KW:KW-0418; UniProtKB-KW:KW-0808; InterPro:IPR011009
CPIJ017404	4.89712	2.44451	2.73299	0.683746	3.57517	0.000349999	0.000622444	Predicted protein	InterPro:IPR001878; UniProtKB-KW:KW-0479
CPIJ013844	25.2502	2.44374	2.53589	0.437879	5.58085	2.39352e-08	5.79783e-08	NA	NA
CPIJ016824	499.711	2.44342	2.46077	0.189002	12.928	3.12902e-38	3.04103e-37	NA	NA
CPIJ016907	3.5895	2.44336	2.84228	0.786991	3.10469	0.00190481	0.00315601	NA	NA
CPIJ003284	985.307	2.44328	2.45244	0.135952	17.9716	3.25327e-72	1.58181e-70	NA	NA
CPIJ000480	74.2554	2.44304	2.4743	0.247227	9.88177	4.99419e-23	2.56787e-22	NA	NA
CPIJ004025	648.096	2.44287	2.45349	0.151584	16.1156	1.98296e-58	4.69787e-57	Myosin-X	UniProtKB-KW:KW-0547; InterPro:IPR001609; UniProtKB-KW:KW-0067; UniProtKB-KW:KW-0518
CPIJ000765	229.448	2.44279	2.45483	0.165677	14.7443	3.34736e-49	5.18888e-48	NA	NA
CPIJ015428	1123.72	2.44241	2.45385	0.155099	15.7475	7.14878e-56	1.4909e-54	Cytochrome P450 3A19	UniProtKB-KW:KW-0503; InterPro:IPR001128; InterPro:IPR002401; UniProtKB-KW:KW-0560; InterPro:IPR017972; UniProtKB-KW:KW-0479
CPIJ013988	21.7665	2.44191	2.51315	0.373567	6.53673	6.28778e-11	1.7889e-10	Putative uncharacterized protein	InterPro:IPR002656
CPIJ003052	47.1247	2.44183	2.48228	0.287039	8.50696	1.7856e-17	7.10586e-17	NA	NA
CPIJ017182	34.6498	2.44174	2.48918	0.310162	7.87246	3.47729e-15	1.25158e-14	NA	NA
CPIJ002412	2233.19	2.44132	2.45225	0.152166	16.0438	6.32139e-58	1.44049e-56	NA	NA
CPIJ012141	8.46818	2.44076	2.66084	0.602956	4.048	5.16575e-05	9.87907e-05	NA	NA
CPIJ017012	299.664	2.4405	2.45394	0.160858	15.1718	5.43732e-52	9.57312e-51	Putative uncharacterized protein	UniProtKB-KW:KW-0472
CPIJ000356	0.838382	2.44035	5.72201	1.13912	2.1423	0.032169	0.0462408	NA	NA
CPIJ006134	0.838382	2.44035	5.72201	1.13912	2.1423	0.032169	0.0462408	Putative uncharacterized protein	InterPro:IPR001873; UniProtKB-KW:KW-0894; UniProtKB-KW:KW-0813; UniProtKB-KW:KW-0406; UniProtKB-KW:KW-0739; UniProtKB-KW:KW-0472; UniProtKB-KW:KW-0812
CPIJ005448	1256.59	2.43959	2.44784	0.130741	18.6597	1.05223e-77	7.1835e-76	NA	NA
CPIJ000902	57.7361	2.43898	2.46706	0.244793	9.96345	2.20279e-23	1.15065e-22	NA	NA
CPIJ010189	2.90672	2.43896	3.0151	0.854385	2.85464	0.00430859	0.00688896	NA	NA
CPIJ010600	458.639	2.43796	2.44624	0.142525	17.1055	1.35009e-65	4.46277e-64	NA	NA
CPIJ014406	37.6714	2.43694	2.48071	0.295249	8.25384	1.5338e-16	5.87862e-16	NA	NA
CPIJ005097	12.6333	2.43692	2.55493	0.480666	5.06989	3.98043e-07	8.91015e-07	Voltage-dependent p/q type calcium channel	InterPro:IPR005448
CPIJ011625	13.2959	2.43634	2.54103	0.44715	5.44861	5.07649e-08	1.20627e-07	Putative uncharacterized protein	InterPro:IPR001279
CPIJ005558	130.729	2.43616	2.45529	0.197262	12.3499	4.8796e-35	4.14927e-34	Putative uncharacterized protein	InterPro:IPR011009
CPIJ010174	2973.99	2.436	2.44154	0.111328	21.8813	3.91711e-106	9.63493e-104	Map-kinase activating death domain protein	UniProtKB-KW:KW-0418
CPIJ011888	15.9249	2.43586	2.54942	0.440659	5.52776	3.24352e-08	7.78686e-08	Carbamoyl-phosphate synthase large chain	InterPro:IPR002082; InterPro:IPR006130; InterPro:IPR006132
CPIJ018527	23.6859	2.43556	2.52077	0.397024	6.13455	8.54015e-10	2.26483e-09	Putative uncharacterized protein	InterPro:IPR005821; UniProtKB-KW:KW-0851; InterPro:IPR003968; InterPro:IPR003975; InterPro:IPR028325; UniProtKB-KW:KW-0631; UniProtKB-KW:KW-0813; UniProtKB-KW:KW-0406; InterPro:IPR003091; UniProtKB-KW:KW-0633; UniProtKB-KW:KW-0472; UniProtKB-KW:KW-0812; InterPro:IPR003131
CPIJ015812	182.281	2.43548	2.45653	0.210535	11.5681	5.98257e-31	4.35063e-30	Calcium-binding protein E63-1	InterPro:IPR002048; InterPro:IPR011992
CPIJ013896	250.127	2.43525	2.46012	0.22552	10.7984	3.50296e-27	2.17324e-26	NA	NA
CPIJ005000	1230.5	2.43452	2.44498	0.153367	15.8738	9.61769e-57	2.0571e-55	Opsin-2	UniProtKB-KW:KW-0807; InterPro:IPR000276; UniProtKB-KW:KW-0297; InterPro:IPR000856; UniProtKB-KW:KW-0600; UniProtKB-KW:KW-0472; InterPro:IPR017452; UniProtKB-KW:KW-0812; UniProtKB-KW:KW-0157; UniProtKB-KW:KW-0716
CPIJ008141	6.60122	2.43451	2.64549	0.679713	3.58167	0.000341408	0.000607747	NA	NA
CPIJ006958	213.499	2.4342	2.45297	0.203742	11.9475	6.69389e-33	5.27128e-32	Soluble guanylate cyclase 88E	UniProtKB-KW:KW-0547; InterPro:IPR011645; InterPro:IPR001054; InterPro:IPR018297; UniProtKB-KW:KW-0472; UniProtKB-KW:KW-0812; UniProtKB-KW:KW-0456
CPIJ007623	165.525	2.43292	2.46273	0.261932	9.28835	1.56701e-20	7.18666e-20	Putative uncharacterized protein	InterPro:IPR012132; InterPro:IPR000172; InterPro:IPR007867
CPIJ008569	13.9016	2.43259	2.53966	0.449017	5.41758	6.04111e-08	1.42818e-07	NA	NA
CPIJ001492	44.085	2.4325	2.47517	0.314328	7.73873	1.00413e-14	3.52171e-14	Cadherin	InterPro:IPR000233; InterPro:IPR002126; InterPro:IPR015919; InterPro:IPR020894; UniProtKB-KW:KW-1003; UniProtKB-KW:KW-0130; UniProtKB-KW:KW-0472; UniProtKB-SubCell:SL-0162; UniProtKB-KW:KW-0812
CPIJ005639	1066.53	2.43233	2.44219	0.136861	17.7723	1.15867e-70	5.05324e-69	NA	NA
CPIJ000041	41.3861	2.43222	2.49207	0.317876	7.65149	1.9867e-14	6.86846e-14	Putative uncharacterized protein	UniProtKB-KW:KW-0238; InterPro:IPR000418; UniProtKB-KW:KW-0539
CPIJ002937	48.7932	2.43099	2.49916	0.371567	6.54255	6.04787e-11	1.72299e-10	Trypsin delta/gamma	InterPro:IPR009003; InterPro:IPR001254; InterPro:IPR001314; InterPro:IPR018114; UniProtKB-KW:KW-0645; UniProtKB-KW:KW-0720; UniProtKB-KW:KW-0378
CPIJ012535	11.0612	2.43096	2.5604	0.490461	4.95649	7.1778e-07	1.5774e-06	Zinc finger protein	InterPro:IPR001878; InterPro:IPR013087; InterPro:IPR007087
CPIJ015289	175.982	2.43025	2.44829	0.189876	12.7992	1.65747e-37	1.5707e-36	NA	NA
CPIJ001763	382.011	2.43019	2.43989	0.144269	16.8448	1.14519e-63	3.45747e-62	NA	NA
CPIJ007790	1.54556	2.42986	3.34054	1.04484	2.32557	0.0200414	0.029615	Putative uncharacterized protein	InterPro:IPR001320
CPIJ006720	39.4748	2.42964	2.47311	0.279072	8.70615	3.14382e-18	1.29261e-17	NA	NA
CPIJ013202	227.939	2.42946	2.44471	0.183538	13.2369	5.37435e-40	5.68932e-39	Glycoprotein 3-alpha-L-fucosyltransferase A	UniProtKB-KW:KW-0333; InterPro:IPR001503; UniProtKB-KW:KW-0812; UniProtKB-KW:KW-0808; UniProtKB-KW:KW-0328; UniProtKB-SubCell:SL-0136
CPIJ001078	0.788156	2.42898	5.30115	1.13898	2.13259	0.0329584	0.0472902	Pupal cuticle protein	InterPro:IPR000618
CPIJ018906	6.16125	2.42792	2.67534	0.630834	3.84875	0.000118724	0.000219837	Alcohol dehydrogenase 1	InterPro:IPR002424; InterPro:IPR002198
CPIJ011418	109.125	2.42759	2.45309	0.224412	10.8176	2.84258e-27	1.77142e-26	NA	NA
CPIJ009997	386.793	2.42731	2.43932	0.162101	14.9741	1.08434e-50	1.80465e-49	NA	NA
CPIJ010220	13.9872	2.42687	2.53838	0.448792	5.40757	6.38865e-08	1.50757e-07	Homeobox protein engrailed	InterPro:IPR000747; InterPro:IPR009057; UniProtKB-KW:KW-0238; UniProtKB-KW:KW-0371; InterPro:IPR001356; InterPro:IPR017970; UniProtKB-KW:KW-0539; UniProtKB-SubCell:SL-0191; UniProtKB-KW:KW-0217
CPIJ007005	7.72891	2.42659	2.63432	0.60446	4.01447	5.95804e-05	0.000113243	NA	NA
CPIJ016464	14.5999	2.42637	2.51825	0.426297	5.69174	1.25752e-08	3.10363e-08	Retinal homeobox protein	InterPro:IPR009057; UniProtKB-KW:KW-0238; UniProtKB-KW:KW-0371; InterPro:IPR001356; UniProtKB-KW:KW-0539; UniProtKB-SubCell:SL-0191
CPIJ009084	122.489	2.42625	2.46232	0.274076	8.85247	8.5602e-19	3.60741e-18	NA	NA
CPIJ002238	158.853	2.42589	2.44193	0.171675	14.1307	2.45671e-45	3.24061e-44	NA	NA
CPIJ016294	31.9152	2.42576	2.47679	0.322743	7.51607	5.64455e-14	1.90536e-13	NA	NA
CPIJ001993	263.411	2.42533	2.4425	0.190427	12.7363	3.71789e-37	3.47017e-36	NA	NA
CPIJ002529	209.902	2.42532	2.44514	0.205143	11.8226	2.9841e-32	2.29165e-31	NA	NA
CPIJ006189	23.6481	2.42511	2.48691	0.354572	6.83955	7.94444e-12	2.37156e-11	NA	NA
CPIJ009251	73.8196	2.42413	2.47234	0.315368	7.68668	1.51003e-14	5.2498e-14	NA	NA
CPIJ016584	170.935	2.42398	2.44555	0.212271	11.4193	3.35066e-30	2.35773e-29	NA	NA
CPIJ007110	2315.07	2.42373	2.42991	0.122481	19.7885	3.74009e-87	4.01005e-85	Putative uncharacterized protein	InterPro:IPR026254; InterPro:IPR001841; InterPro:IPR001876; InterPro:IPR002867; UniProtKB-KW:KW-0479
CPIJ012943	8.98683	2.42263	2.60216	0.559655	4.32878	1.49935e-05	2.9969e-05	UDP-glucuronosyltransferase 2C1	InterPro:IPR002213; UniProtKB-KW:KW-0808
CPIJ014137	286.575	2.42256	2.43047	0.130868	18.5115	1.66749e-76	1.04458e-74	NA	NA
CPIJ001506	2.13939	2.42245	3.17753	0.933984	2.59368	0.00949554	0.0146245	NA	NA
CPIJ017471	21.5829	2.42199	2.48515	0.37178	6.51458	7.28922e-11	2.06433e-10	NA	NA
CPIJ002985	3.70609	2.42132	2.7462	0.829521	2.91894	0.00351227	0.00566665	Arrowhead	InterPro:IPR009057; UniProtKB-KW:KW-0238; UniProtKB-KW:KW-0371; InterPro:IPR001356; UniProtKB-KW:KW-0539; UniProtKB-SubCell:SL-0191; InterPro:IPR001781; UniProtKB-KW:KW-0479
CPIJ010745	8.34121	2.421	2.59722	0.567901	4.26306	2.01644e-05	3.98146e-05	Norepinephrine/norepinephrine transporter	InterPro:IPR000175; UniProtKB-KW:KW-0813; UniProtKB-KW:KW-0769; UniProtKB-KW:KW-0472; UniProtKB-KW:KW-0812
CPIJ013984	72.9239	2.42079	2.4412	0.208255	11.6242	3.10616e-31	2.29219e-30	Transcription factor ap-2	InterPro:IPR004979
CPIJ015359	27.3776	2.41976	2.4961	0.339739	7.12241	1.06059e-12	3.33324e-12	Glucose transport protein	InterPro:IPR005828; UniProtKB-KW:KW-0812
CPIJ018186	6.30975	2.41932	2.71807	0.62833	3.85039	0.000117929	0.000218485	Phosphatidylinositol transfer protein SEC14	InterPro:IPR001071
CPIJ002466	90.1957	2.41927	2.45176	0.263606	9.17758	4.40894e-20	1.97282e-19	Gamma-aminobutyric acid type B receptor	UniProtKB-KW:KW-0807; InterPro:IPR017978; UniProtKB-KW:KW-0297; InterPro:IPR002455; InterPro:IPR002456; UniProtKB-KW:KW-0472; UniProtKB-KW:KW-0812
CPIJ016706	43.5947	2.41828	2.46237	0.297119	8.13909	3.98269e-16	1.49668e-15	NA	NA
CPIJ012785	6.92724	2.41738	2.65141	0.642718	3.76119	0.000169108	0.00030889	NA	NA
CPIJ004410	2.84935	2.4171	2.98238	0.862115	2.80369	0.00505221	0.0080189	Cytochrome P450	UniProtKB-KW:KW-0503; InterPro:IPR001128; InterPro:IPR002401; UniProtKB-KW:KW-0560; InterPro:IPR017972; UniProtKB-KW:KW-0479
CPIJ002350	4.86579	2.41676	2.70559	0.700197	3.45155	0.000557372	0.000971307	NA	NA
CPIJ007850	98.3277	2.41673	2.45166	0.241336	10.0139	1.32376e-23	6.99122e-23	Putative uncharacterized protein	InterPro:IPR004344
CPIJ014158	492.425	2.41641	2.42469	0.132373	18.2546	1.90322e-74	1.05408e-72	NA	NA
CPIJ002108	1.43332	2.41638	3.7502	1.03569	2.33311	0.0196426	0.0290488	Odorant-binding protein	InterPro:IPR006170
CPIJ005975	78.9967	2.41613	2.43752	0.210711	11.4665	1.943e-30	1.37706e-29	Putative uncharacterized protein	InterPro:IPR002048; InterPro:IPR011992
CPIJ010138	61.314	2.41606	2.4463	0.25019	9.6569	4.59551e-22	2.26072e-21	Zinc carboxypeptidase A 1	InterPro:IPR003146; UniProtKB-KW:KW-0121; InterPro:IPR000834; UniProtKB-KW:KW-0645; UniProtKB-KW:KW-0482; UniProtKB-KW:KW-0378; UniProtKB-KW:KW-0479
CPIJ011438	750.289	2.41602	2.43248	0.193351	12.4955	7.89847e-36	6.98994e-35	Amino acid transporter	UniProtKB-KW:KW-0472; UniProtKB-KW:KW-0812
CPIJ014467	89.9752	2.41544	2.44595	0.243832	9.90617	3.91379e-23	2.02043e-22	Putative uncharacterized protein	InterPro:IPR000863
CPIJ016669	425.481	2.41514	2.42507	0.147254	16.4011	1.87685e-60	4.94365e-59	NA	NA
CPIJ001086	3054.76	2.41512	2.42002	0.102848	23.4824	6.16798e-122	2.86571e-119	NA	NA
CPIJ013149	131.084	2.41464	2.42863	0.171663	14.0662	6.1281e-45	7.95179e-44	Toll	InterPro:IPR000157
CPIJ003612	49.4577	2.41426	2.43712	0.282721	8.53938	1.34947e-17	5.4024e-17	Gram-negative bacteria binding protein	InterPro:IPR000757
CPIJ005051	544.118	2.41394	2.54785	0.460708	5.23963	1.60895e-07	3.70168e-07	ATP-binding cassette sub-family A member 1	InterPro:IPR003593; UniProtKB-KW:KW-0547; InterPro:IPR003439; InterPro:IPR017871; UniProtKB-KW:KW-0067
CPIJ005962	26.8687	2.41393	2.49128	0.364677	6.61936	3.60758e-11	1.03945e-10	NA	NA
CPIJ018101	1905.13	2.41367	2.42288	0.141334	17.0778	2.17208e-65	7.13757e-64	Glutamate decarboxylase	InterPro:IPR015421; InterPro:IPR015422; UniProtKB-KW:KW-0456; InterPro:IPR002129; InterPro:IPR021115
CPIJ018010	23.919	2.41365	2.45704	0.462844	5.21483	1.83985e-07	4.21496e-07	Vasorin	InterPro:IPR000157
CPIJ002614	0.744298	2.41327	5.48922	1.13832	2.12002	0.0340046	0.0486953	Serine/threonine kinase	UniProtKB-KW:KW-0418
CPIJ006718	169.114	2.4128	2.42481	0.160638	15.0201	5.41967e-51	9.20299e-50	Transmembrane protein 20	InterPro:IPR000620; UniProtKB-KW:KW-0812
CPIJ000053	114.434	2.41267	2.45095	0.284197	8.48941	2.07691e-17	8.24553e-17	Putative uncharacterized protein	InterPro:IPR022709
CPIJ015166	7.88548	2.41263	2.63924	0.620151	3.89039	0.000100082	0.000186786	NA	NA
CPIJ008414	133.536	2.41196	2.42761	0.186253	12.9499	2.3511e-38	2.30642e-37	Glutamate receptor	InterPro:IPR019594; UniProtKB-KW:KW-1003; UniProtKB-KW:KW-0472; UniProtKB-KW:KW-0812; UniProtKB-KW:KW-0965; UniProtKB-KW:KW-0770; UniProtKB-KW:KW-0628
CPIJ000245	191.37	2.41193	2.42321	0.156622	15.3996	1.64623e-53	3.07651e-52	Putative uncharacterized protein	UniProtKB-KW:KW-0547; InterPro:IPR001806; InterPro:IPR020849; UniProtKB-KW:KW-0342
CPIJ007596	71.9986	2.41164	2.48311	0.373444	6.45784	1.06209e-10	2.97912e-10	Voltage-gated sodium channel	InterPro:IPR005821; UniProtKB-KW:KW-0813; UniProtKB-KW:KW-0406; UniProtKB-KW:KW-0812
CPIJ008867	9.60623	2.41162	2.67637	0.684493	3.52322	0.000426333	0.000751326	NA	NA
CPIJ001761	1443.47	2.41131	2.41774	0.115978	20.7911	5.21444e-96	8.46764e-94	NA	NA
CPIJ001889	14.789	2.4102	2.56937	0.491368	4.90509	9.33857e-07	2.03567e-06	Receptor protein tyrosine phosphatase	InterPro:IPR000242
CPIJ001493	792.158	2.41006	2.41507	0.104558	23.0501	1.4677e-117	5.70899e-115	Sodium-dependent excitatory amino acid transporter	InterPro:IPR001991
CPIJ016425	18.7263	2.40959	2.48795	0.402177	5.99137	2.08081e-09	5.39341e-09	NA	NA
CPIJ005344	19.1287	2.40871	2.48207	0.385091	6.25492	3.97721e-10	1.08097e-09	NA	NA
CPIJ008602	9.75717	2.40865	2.55122	0.518226	4.64788	3.35371e-06	7.0364e-06	NA	NA
CPIJ015096	202.86	2.40852	2.46487	0.28145	8.55754	1.15299e-17	4.63467e-17	NA	NA
CPIJ018269	9.25834	2.40832	2.63501	0.627985	3.835	0.000125563	0.000231935	Fibroblast growth factor receptor 4	UniProtKB-KW:KW-0547; InterPro:IPR000719; InterPro:IPR001245; InterPro:IPR008266; InterPro:IPR020635; UniProtKB-KW:KW-0829; InterPro:IPR017441; UniProtKB-KW:KW-0067; UniProtKB-KW:KW-0472; UniProtKB-KW:KW-0812; UniProtKB-KW:KW-0418; UniProtKB-KW:KW-0808; InterPro:IPR011009
CPIJ000669	158.757	2.40798	2.42192	0.1731	13.9109	5.43653e-44	6.77582e-43	NA	NA
CPIJ007301	290.343	2.40744	2.41979	0.163374	14.7358	3.79928e-49	5.87308e-48	Omega-CPIJ009455stallin	InterPro:IPR000237
CPIJ002750	17.0313	2.40727	2.48459	0.394267	6.10568	1.02366e-09	2.70143e-09	NA	NA
CPIJ005723	1268.53	2.4063	2.41222	0.11386	21.1338	3.89172e-99	7.65799e-97	NA	NA
CPIJ010543	1523.6	2.40602	2.41821	0.171857	14.0001	1.55622e-44	1.97941e-43	Cytochrome P450 17A1	InterPro:IPR002403; UniProtKB-KW:KW-0503; InterPro:IPR001128; UniProtKB-KW:KW-0560; InterPro:IPR017972; UniProtKB-KW:KW-0479
CPIJ009208	1.60758	2.40574	3.9696	1.06859	2.25132	0.0243655	0.0355401	Predicted protein	InterPro:IPR009003; InterPro:IPR001254
CPIJ015168	7.66375	2.4055	2.59369	0.585395	4.1092	3.97038e-05	7.65339e-05	NA	NA
CPIJ005107	236.626	2.40487	2.41945	0.174952	13.7459	5.39193e-43	6.42346e-42	Putative uncharacterized protein	InterPro:IPR001180
CPIJ006394	3341.93	2.40433	2.40782	0.0896421	26.8214	1.81717e-158	5.06565e-155	Phorbol ester/diacylglycerol-binding protein unc-13	InterPro:IPR027080; InterPro:IPR002219; UniProtKB-KW:KW-0479
CPIJ001295	72.5101	2.40407	2.43724	0.253016	9.50164	2.06609e-21	9.87637e-21	NA	NA
CPIJ001876	8.32208	2.40399	2.60406	0.553701	4.34168	1.41394e-05	2.83093e-05	Odorant-binding protein 56a	InterPro:IPR006170
CPIJ011306	161.744	2.40348	2.42215	0.200311	11.9987	3.60823e-33	2.86297e-32	NA	NA
CPIJ011774	2718.44	2.40219	2.40901	0.12294	19.5395	5.07143e-85	4.96051e-83	Neurofibromin	InterPro:IPR001936; InterPro:IPR008936
CPIJ000622	169.352	2.40218	2.42152	0.19192	12.5166	6.0591e-36	5.38208e-35	Dihydropyrimidinase	InterPro:IPR006680; InterPro:IPR011059
CPIJ016077	16.4127	2.40139	2.50465	0.422517	5.68353	1.31944e-08	3.254e-08	NA	NA
CPIJ007636	6.94616	2.40113	2.54728	0.611985	3.92351	8.72689e-05	0.000163584	Putative uncharacterized protein	InterPro:IPR006029; InterPro:IPR006201
CPIJ007775	929.872	2.40066	2.45116	0.380945	6.30186	2.94087e-10	8.05848e-10	Apolipophorin-III	InterPro:IPR010009
CPIJ000843	15.0973	2.40055	2.5043	0.453032	5.29886	1.16529e-07	2.70478e-07	Basic helix-loop-helix protein	InterPro:IPR011598
CPIJ004357	251.173	2.39885	2.40865	0.14554	16.4824	4.90754e-61	1.33036e-59	NA	NA
CPIJ014519	4874.58	2.39864	2.40954	0.153994	15.5761	1.05767e-54	2.08369e-53	Low-density lipoprotein receptor	UniProtKB-KW:KW-0472; UniProtKB-KW:KW-0812
CPIJ002152	226.409	2.39847	2.41147	0.177844	13.4864	1.88045e-41	2.09682e-40	NA	NA
CPIJ014032	28.5673	2.39835	2.45041	0.315547	7.60062	2.94723e-14	1.0114e-13	NA	NA
CPIJ010066	138.63	2.39821	2.41972	0.202817	11.8245	2.91567e-32	2.24012e-31	NA	NA
CPIJ009546	7.00822	2.3979	2.62669	0.617202	3.88512	0.00010228	0.000190718	NA	NA
CPIJ008806	162.148	2.39697	2.40758	0.154465	15.5179	2.62523e-54	5.09392e-53	Kv channel-interacting protein 2	InterPro:IPR001125; InterPro:IPR002048; InterPro:IPR011992; UniProtKB-KW:KW-0479
CPIJ003822	1.4087	2.39667	3.64934	1.03393	2.31802	0.0204483	0.0301656	NA	NA
CPIJ007364	732.434	2.39664	2.40598	0.143518	16.6993	1.32718e-62	3.83391e-61	NA	NA
CPIJ004531	301.51	2.39621	2.41203	0.17671	13.5601	6.90425e-42	7.84514e-41	NA	NA
CPIJ011388	66.6738	2.39607	2.43575	0.295426	8.11054	5.03946e-16	1.88442e-15	Diazepam binding inhibitor	InterPro:IPR000582
CPIJ010533	4.10716	2.39596	2.71392	0.71851	3.33463	0.000854135	0.00146496	Van Gogh	InterPro:IPR009539
CPIJ016048	518.257	2.39591	2.41653	0.199377	12.0169	2.89478e-33	2.30782e-32	NA	NA
CPIJ000453	69.6359	2.39535	2.41822	0.222657	10.758	5.43349e-27	3.33506e-26	NA	NA
CPIJ008729	491.858	2.39504	2.41069	0.185402	12.918	3.56092e-38	3.45075e-37	4-aminobutyrate aminotransferase	InterPro:IPR015421; InterPro:IPR015422; InterPro:IPR004631; InterPro:IPR005814; UniProtKB-KW:KW-0032; UniProtKB-KW:KW-0808
CPIJ014063	20.5589	2.39422	2.49698	0.414649	5.7741	7.73674e-09	1.93546e-08	Glycoside hydrolase	InterPro:IPR001360; InterPro:IPR018120; InterPro:IPR013781; UniProtKB-KW:KW-0378
CPIJ012724	325	2.39413	2.42456	0.231491	10.3422	4.53955e-25	2.5591e-24	NA	NA
CPIJ006082	54.6062	2.39389	2.43253	0.279799	8.55573	1.17125e-17	4.70696e-17	NA	NA
CPIJ010140	1.39999	2.39275	3.57242	1.03938	2.3021	0.0213296	0.031391	NA	NA
CPIJ003973	2.01887	2.39263	3.2143	0.928381	2.5772	0.00996037	0.0152968	Putative uncharacterized protein	InterPro:IPR009003
CPIJ002536	65.5281	2.39246	2.4202	0.242053	9.88405	4.88178e-23	2.51239e-22	Cytochrome P450 6j1	InterPro:IPR002403; UniProtKB-KW:KW-0503; InterPro:IPR001128; UniProtKB-KW:KW-0560; InterPro:IPR017972; UniProtKB-KW:KW-0479
CPIJ019741	45.4855	2.39217	2.43424	0.278246	8.59735	8.1579e-18	3.29906e-17	Putative uncharacterized protein	InterPro:IPR001273; InterPro:IPR018301; InterPro:IPR005963; InterPro:IPR002912; InterPro:IPR019773; InterPro:IPR019774
CPIJ017438	1165.98	2.39194	2.40452	0.164142	14.5724	4.21146e-48	6.23923e-47	NA	NA
CPIJ010698	361.683	2.39177	2.40514	0.17282	13.8396	1.46927e-43	1.79118e-42	NA	NA
CPIJ005350	402.928	2.39123	2.40093	0.144507	16.5475	1.66808e-61	4.61162e-60	Unconventional myosin 95e	UniProtKB-KW:KW-0547; InterPro:IPR001609; InterPro:IPR010926; UniProtKB-KW:KW-0067; UniProtKB-KW:KW-0518
CPIJ017946	30.0643	2.3896	2.44874	0.344912	6.92814	4.26402e-12	1.29273e-11	NA	NA
CPIJ004002	31.6996	2.38939	2.43823	0.304582	7.84482	4.33564e-15	1.55085e-14	Prostatic acid phosphatase	InterPro:IPR000560
CPIJ003498	629.052	2.38927	2.40269	0.165326	14.4518	2.44065e-47	3.50105e-46	NA	NA
CPIJ010192	160.596	2.38927	2.40097	0.158747	15.0508	3.40903e-51	5.82425e-50	Putative uncharacterized protein	InterPro:IPR001841; UniProtKB-KW:KW-0479
CPIJ006607	23.8708	2.38859	2.45122	0.347489	6.87385	6.24922e-12	1.87454e-11	NA	NA
CPIJ012247	2297.06	2.38814	2.40233	0.176416	13.537	9.46105e-42	1.06634e-40	NA	NA
CPIJ013208	139.599	2.38773	2.40517	0.197346	12.0992	1.06613e-33	8.63542e-33	NA	NA
CPIJ007243	29.6075	2.38692	2.43237	0.306933	7.77666	7.44634e-15	2.63258e-14	Putative uncharacterized protein	InterPro:IPR001071
CPIJ018846	44.5708	2.38677	2.46743	0.345163	6.91492	4.68124e-12	1.41435e-11	Putative uncharacterized protein	InterPro:IPR002219
CPIJ002106	9.71122	2.38642	2.55327	0.556122	4.29118	1.7773e-05	3.52844e-05	NA	NA
CPIJ012052	64953.4	2.38619	2.40583	0.205613	11.6052	3.87582e-31	2.84704e-30	Opsin-1	UniProtKB-KW:KW-0807; InterPro:IPR000276; UniProtKB-KW:KW-0297; InterPro:IPR001391; InterPro:IPR001760; UniProtKB-KW:KW-0681; UniProtKB-KW:KW-0600; UniProtKB-KW:KW-0472; InterPro:IPR017452; UniProtKB-KW:KW-0812; UniProtKB-KW:KW-0157; UniProtKB-KW:KW-0716
CPIJ016073	14.7758	2.38589	2.52375	0.502533	4.74774	2.05704e-06	4.37681e-06	NA	NA
CPIJ015250	7.37906	2.3849	2.59889	0.59095	4.0357	5.44388e-05	0.000103825	NA	NA
CPIJ006949	174.732	2.38416	2.40297	0.198781	11.9939	3.82492e-33	3.03202e-32	Histamine-gated chloride channel subunit	InterPro:IPR006202; UniProtKB-KW:KW-1003; UniProtKB-KW:KW-0813; InterPro:IPR006028; InterPro:IPR006029; InterPro:IPR006201; UniProtKB-KW:KW-0406; UniProtKB-KW:KW-0472; UniProtKB-KW:KW-0812
CPIJ005171	4.75263	2.38406	2.64399	0.678299	3.51477	0.000440141	0.000774438	Serine/threonine-protein kinase 6	UniProtKB-KW:KW-0547; InterPro:IPR000719; InterPro:IPR017441; UniProtKB-KW:KW-0067; UniProtKB-KW:KW-0418; InterPro:IPR011009
CPIJ019611	693.145	2.38405	2.39095	0.126341	18.87	2.01396e-79	1.52423e-77	Myosin xv	InterPro:IPR000857
CPIJ012022	78.2113	2.38373	2.40545	0.227602	10.4732	1.14662e-25	6.6522e-25	Organic cation/carnitine transporter 1	InterPro:IPR011701
CPIJ008988	60.8463	2.3836	2.40887	0.232144	10.2677	9.84763e-25	5.46488e-24	NA	NA
CPIJ011642	820.366	2.38313	2.39487	0.161097	14.7932	1.62134e-49	2.54874e-48	NA	NA
CPIJ016127	68.3347	2.38231	2.41812	0.260085	9.15974	5.20214e-20	2.31906e-19	Transmembrane protein 164	UniProtKB-KW:KW-0812
CPIJ010253	74.4796	2.382	2.41247	0.244699	9.73442	2.15046e-22	1.07177e-21	NA	NA
CPIJ016850	19.6679	2.38094	2.53486	0.412426	5.77301	7.78663e-09	1.94765e-08	Cytochrome P450 6a9	UniProtKB-KW:KW-0503; InterPro:IPR001128; InterPro:IPR002401; UniProtKB-KW:KW-0560; InterPro:IPR017972; UniProtKB-KW:KW-0479
CPIJ019386	671.674	2.38092	2.39302	0.163645	14.5493	5.90465e-48	8.66326e-47	NA	NA
CPIJ001519	1411.12	2.38085	2.38952	0.142854	16.6664	2.30229e-62	6.58258e-61	Putative uncharacterized protein	InterPro:IPR004089
CPIJ019624	157.893	2.38077	2.39526	0.18174	13.0999	3.29824e-39	3.3638e-38	Putative uncharacterized protein	InterPro:IPR001180
CPIJ020131	158.326	2.38059	2.40127	0.210879	11.2889	1.48877e-29	1.02558e-28	L(2) long form	InterPro:IPR013766
CPIJ012223	98.8651	2.38014	2.42906	0.298916	7.96256	1.68512e-15	6.16072e-15	Cytochrome c oxidase	InterPro:IPR003213
CPIJ002769	24.9284	2.37995	2.45468	0.366423	6.49508	8.29882e-11	2.34351e-10	NA	NA
CPIJ019916	219.335	2.37977	2.39045	0.15223	15.6327	4.35704e-55	8.72765e-54	Putative uncharacterized protein	InterPro:IPR000276; InterPro:IPR017452
CPIJ005664	1204.74	2.37919	2.39042	0.155129	15.3368	4.33832e-53	7.9827e-52	NA	NA
CPIJ018555	39.2641	2.3788	2.43123	0.323219	7.35971	1.84307e-13	6.04572e-13	Zinc finger protein	InterPro:IPR007087
CPIJ012752	8.89094	2.37784	2.54487	0.603583	3.93954	8.16373e-05	0.000153371	Cysteine synthase	InterPro:IPR005857; InterPro:IPR000644
CPIJ001860	358.724	2.37771	2.38583	0.128632	18.4846	2.74709e-76	1.68307e-74	NA	NA
CPIJ019622	153.766	2.37751	2.39142	0.175435	13.5521	7.70002e-42	8.69618e-41	Dopamine beta hydroxylase	InterPro:IPR008977; InterPro:IPR000323; InterPro:IPR014784; InterPro:IPR020611; InterPro:IPR000945; InterPro:IPR028460
CPIJ001404	2777.48	2.37707	2.38464	0.13532	17.5662	4.4683e-69	1.79225e-67	Voltage-gated ion channel	InterPro:IPR005821; UniProtKB-KW:KW-0813; UniProtKB-KW:KW-0406; UniProtKB-KW:KW-0472; UniProtKB-KW:KW-0812
CPIJ007917	383.436	2.37687	2.39019	0.168521	14.1043	3.57379e-45	4.67725e-44	Putative uncharacterized protein	InterPro:IPR000219
CPIJ006450	6.9169	2.37641	2.56197	0.609971	3.89594	9.78185e-05	0.000182683	NA	NA
CPIJ017496	64.5447	2.37605	2.3988	0.229342	10.3603	3.75689e-25	2.12505e-24	NA	NA
CPIJ019283	388.884	2.37469	2.37997	0.105667	22.4734	7.56218e-112	2.18078e-109	Chondroitin beta-1	InterPro:IPR008428; UniProtKB-KW:KW-0808
CPIJ002465	4.01032	2.37444	2.69301	0.721561	3.2907	0.000999371	0.00170132	Erm protein	UniProtKB-KW:KW-0238; InterPro:IPR000418; UniProtKB-KW:KW-0539
CPIJ019605	22.9253	2.37419	2.43498	0.36751	6.4602	1.04564e-10	2.93447e-10	Retinol dehydrogenase 14	InterPro:IPR002198
CPIJ011307	24.8706	2.37389	2.4427	0.37826	6.27582	3.47804e-10	9.48846e-10	NA	NA
CPIJ008554	2915.52	2.37381	2.37787	0.0915036	25.9423	2.22137e-148	2.6539e-145	F-spondin	InterPro:IPR002223
CPIJ013719	130.716	2.37364	2.39806	0.226938	10.4594	1.32685e-25	7.65537e-25	NA	NA
CPIJ016865	290.179	2.37333	2.39374	0.207739	11.4246	3.15265e-30	2.22026e-29	NA	NA
CPIJ009468	108.123	2.37314	2.40422	0.269354	8.8105	1.24588e-18	5.22007e-18	Cytochrome P450	UniProtKB-KW:KW-0503; InterPro:IPR001128; InterPro:IPR002401; UniProtKB-KW:KW-0560; InterPro:IPR017972; UniProtKB-KW:KW-0479
CPIJ002312	3535.38	2.37293	2.37699	0.093674	25.3317	1.42812e-141	1.19434e-138	NA	NA
CPIJ011455	1232.47	2.37248	2.38115	0.135229	17.5442	6.58227e-69	2.60889e-67	Tyrosine-protein kinase receptor	UniProtKB-KW:KW-0547; InterPro:IPR000719; InterPro:IPR001245; InterPro:IPR008266; InterPro:IPR020635; UniProtKB-KW:KW-0829; InterPro:IPR002011; EC:2.7.10.1; InterPro:IPR017441; UniProtKB-KW:KW-0067; UniProtKB-KW:KW-0472; UniProtKB-KW:KW-0812; UniProtKB-KW:KW-0418; UniProtKB-KW:KW-0808; InterPro:IPR011009
CPIJ009189	2.72832	2.37117	2.76709	0.848825	2.79347	0.00521463	0.00826181	NA	NA
CPIJ000487	1002.73	2.37106	2.37476	0.0899791	26.3513	4.96308e-153	8.30125e-150	Putative uncharacterized protein	InterPro:IPR001971; UniProtKB-KW:KW-0689; UniProtKB-KW:KW-0687
CPIJ007494	5.34622	2.37103	2.6497	0.660894	3.5876	0.000333731	0.000594524	NA	NA
CPIJ013056	42.0678	2.37093	2.4453	0.349409	6.78555	1.15645e-11	3.42228e-11	Rhodopsin	UniProtKB-KW:KW-0807; InterPro:IPR000276; UniProtKB-KW:KW-0297; InterPro:IPR001391; InterPro:IPR001760; UniProtKB-KW:KW-0681; UniProtKB-KW:KW-0600; UniProtKB-KW:KW-0472; InterPro:IPR017452; UniProtKB-KW:KW-0812; UniProtKB-KW:KW-0157; UniProtKB-KW:KW-0716
CPIJ016281	35.9824	2.37083	2.41066	0.28676	8.26764	1.36641e-16	5.24308e-16	Sulfakinin receptor	UniProtKB-KW:KW-0807; InterPro:IPR000276; UniProtKB-KW:KW-0297; InterPro:IPR009126; InterPro:IPR017452; UniProtKB-KW:KW-0812
CPIJ002565	214.771	2.37065	2.38292	0.16412	14.4446	2.71081e-47	3.88527e-46	NA	NA
CPIJ002324	159.018	2.37057	2.38627	0.206767	11.465	1.97862e-30	1.39993e-29	Putative uncharacterized protein	InterPro:IPR005821; UniProtKB-KW:KW-0813; UniProtKB-KW:KW-0406; UniProtKB-KW:KW-0812
CPIJ010151	257.953	2.37046	2.38263	0.160835	14.7385	3.64868e-49	5.64549e-48	Dihydropyrimidinase	InterPro:IPR006680; InterPro:IPR011059
CPIJ017960	15.6531	2.37001	2.47391	0.442255	5.35893	8.37151e-08	1.96164e-07	NA	NA
CPIJ004329	217.436	2.36997	2.38711	0.188803	12.5526	3.84841e-36	3.4477e-35	50-kDa dystrophin-associated glycoprotein	InterPro:IPR006644; InterPro:IPR008908
CPIJ020030	30.5834	2.36894	2.41836	0.314557	7.53105	5.03349e-14	1.70529e-13	Fork head domain transcription factor slp2	UniProtKB-KW:KW-0238; InterPro:IPR001766; InterPro:IPR018122; UniProtKB-KW:KW-0539; UniProtKB-SubCell:SL-0191; UniProtKB-KW:KW-0804; UniProtKB-KW:KW-0805
CPIJ010639	43.0934	2.36834	2.4405	0.382706	6.18841	6.07725e-10	1.63107e-09	BTB/POZ domain-containing protein KCTD8	InterPro:IPR003131
CPIJ013854	149.729	2.36814	2.38379	0.18433	12.8473	8.90555e-38	8.53117e-37	NA	NA
CPIJ001250	127.435	2.36762	2.39512	0.219282	10.7972	3.54964e-27	2.20138e-26	Potentail helicase MOV-10	UniProtKB-KW:KW-0347
CPIJ015378	2.65699	2.36728	2.92096	0.859668	2.75371	0.00589239	0.00929073	Eftud2 protein	InterPro:IPR005517; InterPro:IPR008883
CPIJ005509	127.753	2.36669	2.38189	0.187045	12.6531	1.07569e-36	9.85866e-36	Putative uncharacterized protein	InterPro:IPR017849; InterPro:IPR017850
CPIJ001382	43.943	2.36635	2.4059	0.30067	7.87026	3.53906e-15	1.27272e-14	NA	NA
CPIJ005741	7313.64	2.36613	2.37656	0.150542	15.7174	1.1499e-55	2.38034e-54	Calmodulin-binding protein trpl	InterPro:IPR004729; InterPro:IPR005821; InterPro:IPR002153; UniProtKB-KW:KW-0813; UniProtKB-KW:KW-0406; UniProtKB-KW:KW-0812
CPIJ001604	534.588	2.36548	2.37847	0.168139	14.0686	5.92059e-45	7.68849e-44	High-affinity choline transporter	InterPro:IPR001734; UniProtKB-KW:KW-0813; UniProtKB-KW:KW-0472; UniProtKB-SubCell:SL-0162; UniProtKB-KW:KW-0812
CPIJ007317	177.778	2.36543	2.37818	0.166198	14.2326	5.75019e-46	7.83206e-45	Chitin binding protein	InterPro:IPR002557
CPIJ009250	48.7038	2.36509	2.40604	0.283376	8.3461	7.05564e-17	2.73748e-16	NA	NA
CPIJ007818	29.3645	2.36489	2.46081	0.368069	6.42513	1.31759e-10	3.67914e-10	NA	NA
CPIJ008428	366.252	2.36403	2.3719	0.127728	18.5083	1.76962e-76	1.10032e-74	NA	NA
CPIJ039845	7.97829	2.36381	2.5279	0.572156	4.13141	3.60547e-05	6.97734e-05	NA	NA
CPIJ003656	80.9584	2.36343	2.38523	0.226282	10.4446	1.55091e-25	8.92348e-25	Luciferin 4-monooxygenase	InterPro:IPR000873; UniProtKB-KW:KW-0503
CPIJ006213	381.511	2.36234	2.36988	0.127487	18.5301	1.18026e-76	7.53473e-75	Cyclic nucleotide-gated cation channel 4	InterPro:IPR005821; UniProtKB-KW:KW-0813; UniProtKB-KW:KW-0406; UniProtKB-KW:KW-0472; UniProtKB-KW:KW-0812
CPIJ007008	547.426	2.36217	2.37222	0.148257	15.9329	3.7431e-57	8.15196e-56	NA	NA
CPIJ010568	56.9225	2.36189	2.38939	0.261072	9.04689	1.47097e-19	6.42555e-19	Aromatic amino acid decarboxylase	InterPro:IPR015421; InterPro:IPR015422; InterPro:IPR010977; UniProtKB-KW:KW-0456; InterPro:IPR002129; InterPro:IPR021115
CPIJ011419	17.8103	2.36135	2.43402	0.396903	5.94944	2.69064e-09	6.92684e-09	Ultraviolet-sensitive opsin	UniProtKB-KW:KW-0807; InterPro:IPR000276; UniProtKB-KW:KW-0297; InterPro:IPR001760; UniProtKB-KW:KW-0681; UniProtKB-KW:KW-0600; UniProtKB-KW:KW-0472; InterPro:IPR017452; UniProtKB-KW:KW-0812; UniProtKB-KW:KW-0157; UniProtKB-KW:KW-0716
CPIJ012241	50.415	2.36081	2.40295	0.306942	7.69139	1.45544e-14	5.06421e-14	NA	NA
CPIJ016683	45.658	2.36076	2.40656	0.297156	7.94451	1.94956e-15	7.10576e-15	Cholinesterase	UniProtKB-KW:KW-0378
CPIJ000394	795.428	2.36061	2.36968	0.144155	16.3755	2.86126e-60	7.45444e-59	Guanine nucleotide-binding protein subunit gamma	InterPro:IPR001770; InterPro:IPR015898; UniProtKB-KW:KW-0807; UniProtKB-KW:KW-1003; UniProtKB-SubCell:SL-0039; UniProtKB-KW:KW-0472
CPIJ016181	37.9896	2.36052	2.40331	0.294223	8.0229	1.0328e-15	3.81085e-15	NA	NA
CPIJ017894	667.828	2.3598	2.42664	0.387319	6.09265	1.11056e-09	2.92293e-09	Voltage-gated sodium channel	InterPro:IPR001696; InterPro:IPR010526; InterPro:IPR005821; UniProtKB-KW:KW-0851; UniProtKB-KW:KW-0894; InterPro:IPR002048; UniProtKB-KW:KW-0813; UniProtKB-KW:KW-0406; UniProtKB-KW:KW-0739; UniProtKB-KW:KW-0472; UniProtKB-SubCell:SL-0162; UniProtKB-KW:KW-0812
CPIJ009223	310.809	2.35933	2.37053	0.159133	14.8261	9.92934e-50	1.57719e-48	Serine/threonine-protein kinase	UniProtKB-KW:KW-0547; InterPro:IPR000719; InterPro:IPR008271; UniProtKB-KW:KW-0723; InterPro:IPR017441; UniProtKB-KW:KW-0067; UniProtKB-KW:KW-0418; InterPro:IPR011009
CPIJ013406	1.40208	2.35932	3.58215	1.03954	2.26958	0.023233	0.0339918	NA	NA
CPIJ000886	18.6958	2.3593	2.42104	0.38275	6.16407	7.08968e-10	1.89126e-09	Arginine kinase	UniProtKB-KW:KW-0547; InterPro:IPR014746; UniProtKB-KW:KW-0067; InterPro:IPR022413; InterPro:IPR022414; UniProtKB-KW:KW-0418; UniProtKB-KW:KW-0808
CPIJ008220	66.7484	2.35926	2.3883	0.241091	9.78579	1.29583e-22	6.54803e-22	NA	NA
CPIJ018926	63.6844	2.35916	2.39132	0.256722	9.18957	3.94416e-20	1.77006e-19	NA	NA
CPIJ017097	29.1035	2.35913	2.40562	0.31303	7.53645	4.82951e-14	1.63718e-13	NA	NA
CPIJ000327	95.9481	2.35866	2.379	0.205106	11.4997	1.32355e-30	9.44842e-30	NA	NA
CPIJ018118	733.675	2.358	2.36833	0.143762	16.402	1.84895e-60	4.87785e-59	Amidase	InterPro:IPR000120
CPIJ015783	11.2117	2.3579	2.47449	0.475109	4.96287	6.94607e-07	1.52929e-06	Putative uncharacterized protein	InterPro:IPR001965; UniProtKB-KW:KW-0479
CPIJ020021	2653.56	2.35777	2.40455	0.304017	7.75539	8.80714e-15	3.10057e-14	Rhodopsin	UniProtKB-KW:KW-0807; InterPro:IPR000276; UniProtKB-KW:KW-0297; InterPro:IPR001391; InterPro:IPR001760; UniProtKB-KW:KW-0681; UniProtKB-KW:KW-0600; UniProtKB-KW:KW-0472; InterPro:IPR017452; UniProtKB-KW:KW-0812; UniProtKB-KW:KW-0157; UniProtKB-KW:KW-0716
CPIJ015509	30.6163	2.35745	2.41329	0.33831	6.9683	3.20797e-12	9.80027e-12	NA	NA
CPIJ008539	17.4055	2.35722	2.43451	0.406563	5.79792	6.71415e-09	1.68747e-08	Paired box protein	InterPro:IPR009057; UniProtKB-KW:KW-0238; UniProtKB-KW:KW-0371; InterPro:IPR001356; InterPro:IPR017970; UniProtKB-KW:KW-0539; UniProtKB-SubCell:SL-0191
CPIJ001603	18.1357	2.3566	2.43529	0.428461	5.50015	3.79464e-08	9.0774e-08	Truncated ER mannose-binding lectin	InterPro:IPR005052
CPIJ000992	98.5592	2.35649	2.37908	0.216981	10.8604	1.78048e-27	1.12167e-26	Juvenile hormone epoxide hydrolase 1	InterPro:IPR000639; InterPro:IPR016292; UniProtKB-KW:KW-0378
CPIJ003910	275.493	2.35607	2.36515	0.142293	16.5579	1.40515e-61	3.9171e-60	Putative uncharacterized protein	UniProtKB-KW:KW-0472
CPIJ016866	272.478	2.35602	2.37103	0.182874	12.8833	5.59146e-38	5.38105e-37	Rab3 interacting molecule	UniProtKB-KW:KW-0479
CPIJ017412	28.6341	2.35586	2.41415	0.325182	7.24475	4.33241e-13	1.393e-12	Histamine-gated chloride channel subunit	InterPro:IPR006202; UniProtKB-KW:KW-0813; InterPro:IPR006201; UniProtKB-KW:KW-0406; UniProtKB-KW:KW-0472
CPIJ003375	81.5286	2.35582	2.38482	0.254502	9.25656	2.11124e-20	9.60889e-20	Cytochrome P450	UniProtKB-KW:KW-0503; InterPro:IPR001128; InterPro:IPR002401; UniProtKB-KW:KW-0560; InterPro:IPR017972; UniProtKB-KW:KW-0479
CPIJ007875	1.41485	2.35513	3.75352	1.05209	2.23852	0.0251874	0.0366686	NA	NA
CPIJ015631	503.897	2.3551	2.36838	0.166361	14.1565	1.70237e-45	2.27609e-44	NA	NA
CPIJ007751	12.5981	2.35494	2.51007	0.477089	4.93606	7.97152e-07	1.74678e-06	NA	NA
CPIJ012887	416.609	2.35462	2.36368	0.14478	16.2634	1.79405e-59	4.45211e-58	NA	NA
CPIJ017614	132.529	2.35445	2.36785	0.171127	13.7585	4.52784e-43	5.41721e-42	Protein king tubby 1	UniProtKB:Q86PC9; UniProtKB-KW:KW-0539; UniProtKB-SubCell:SL-0191; UniProtKB-KW:KW-0963; UniProtKB-SubCell:SL-0086
CPIJ018547	21.2531	2.35369	2.4305	0.382021	6.16116	7.22119e-10	1.92481e-09	Six/sine homebox transcription factors	InterPro:IPR009057; UniProtKB-KW:KW-0238; UniProtKB-KW:KW-0371; InterPro:IPR001356; UniProtKB-KW:KW-0539; UniProtKB-SubCell:SL-0191
CPIJ016987	7.29963	2.3535	2.54537	0.596275	3.94701	7.91348e-05	0.00014882	NA	NA
CPIJ007997	322.453	2.35345	2.36155	0.128578	18.3036	7.74165e-75	4.35983e-73	Transporter	InterPro:IPR000175; UniProtKB-KW:KW-0813; UniProtKB-KW:KW-0769; UniProtKB-KW:KW-0472; UniProtKB-KW:KW-0812
CPIJ010180	246.873	2.35316	2.36252	0.145682	16.1527	1.08723e-58	2.62789e-57	Guanylatte cyclase alpha 1 subunit	UniProtKB-KW:KW-0547; InterPro:IPR011645; InterPro:IPR001054; InterPro:IPR018297; UniProtKB-KW:KW-0456
CPIJ010746	82.0163	2.3531	2.36956	0.221129	10.6413	1.91469e-26	1.14991e-25	Transporter	InterPro:IPR000175; UniProtKB-KW:KW-0813; UniProtKB-KW:KW-0769; UniProtKB-KW:KW-0472; UniProtKB-KW:KW-0812
CPIJ010014	640.621	2.3531	2.36973	0.190706	12.3389	5.59234e-35	4.74569e-34	NA	NA
CPIJ006814	47.7482	2.35295	2.40695	0.314995	7.46981	8.03079e-14	2.68861e-13	Putative uncharacterized protein	InterPro:IPR008977; InterPro:IPR000323; InterPro:IPR014784; InterPro:IPR000945
CPIJ003944	2.04378	2.35267	3.26633	0.943852	2.49262	0.0126804	0.01922	Brain chitinase and chia	InterPro:IPR001223; InterPro:IPR011583; InterPro:IPR013781
CPIJ001577	207.432	2.35222	2.3729	0.202115	11.638	2.64135e-31	1.95397e-30	Putative uncharacterized protein	InterPro:IPR000326
CPIJ003113	95.5419	2.35161	2.36632	0.185184	12.6988	6.00569e-37	5.55592e-36	Bhlh factor math6	InterPro:IPR011598
CPIJ012908	94.5786	2.35101	2.36745	0.188712	12.4582	1.26215e-35	1.10644e-34	Glutaminyl-peptide cyclotransferase	InterPro:IPR007484; UniProtKB-KW:KW-0808
CPIJ011155	2.77943	2.35076	2.828	0.857723	2.7407	0.0061309	0.00964952	NA	NA
CPIJ039856	2.67913	2.34985	2.89369	0.859536	2.73386	0.00625976	0.00984029	NA	NA
CPIJ017004	11.3105	2.34955	2.46914	0.498255	4.71556	2.41051e-06	5.10421e-06	NA	NA
CPIJ000151	620.805	2.34927	2.35943	0.159208	14.756	2.81541e-49	4.38051e-48	Sodium/solute symporter	InterPro:IPR001734; InterPro:IPR019900; UniProtKB-KW:KW-0813; UniProtKB-KW:KW-0472; UniProtKB-SubCell:SL-0162; UniProtKB-KW:KW-0812
CPIJ019302	33.8386	2.34881	2.42493	0.384081	6.11539	9.6321e-10	2.54875e-09	IQ and AAA domain-containing protein	InterPro:IPR003959
CPIJ001522	284.733	2.34881	2.36241	0.171571	13.69	1.16471e-42	1.369e-41	Transient receptor potential channel	InterPro:IPR005821; InterPro:IPR002153; UniProtKB-KW:KW-0813; UniProtKB-KW:KW-0406; UniProtKB-KW:KW-0812
CPIJ006508	521.111	2.34828	2.36793	0.219962	10.6759	1.32034e-26	7.97257e-26	UDP-glucuronosyltransferase 2B4	InterPro:IPR002213; UniProtKB-KW:KW-0808; UniProtKB-KW:KW-0328
CPIJ013055	9.3504	2.34808	2.50356	0.5665	4.14488	3.39986e-05	6.59087e-05	NA	NA
CPIJ016699	6.11528	2.34791	2.59075	0.649208	3.61658	0.000298519	0.000533899	Serine protease inhibitor	InterPro:IPR000215; UniProtKB-KW:KW-0645
CPIJ000775	268.666	2.34777	2.35729	0.145544	16.131	1.54559e-58	3.69307e-57	Chondroitin 4-sulfotransferase	InterPro:IPR005331; InterPro:IPR018011; UniProtKB-KW:KW-0808
CPIJ008821	42.4839	2.34777	2.38664	0.285224	8.23133	1.85139e-16	7.07318e-16	Diuretic hormone receptor	UniProtKB-KW:KW-0807; InterPro:IPR017981; InterPro:IPR000832; InterPro:IPR001879; UniProtKB-KW:KW-0297; UniProtKB-KW:KW-1003; UniProtKB-SubCell:SL-0039; InterPro:IPR002001; UniProtKB-KW:KW-0472; UniProtKB-KW:KW-0812
CPIJ002981	12.6248	2.34751	2.45319	0.460036	5.10288	3.34532e-07	7.52269e-07	Arrowhead	InterPro:IPR009057; UniProtKB-KW:KW-0238; UniProtKB-KW:KW-0371; InterPro:IPR001356; UniProtKB-KW:KW-0539; UniProtKB-SubCell:SL-0191; InterPro:IPR001781; UniProtKB-KW:KW-0479
CPIJ010312	214.753	2.34728	2.37818	0.227493	10.318	5.84043e-25	3.27809e-24	Putative uncharacterized protein	InterPro:IPR011009
CPIJ000849	3216.59	2.34715	2.35377	0.122973	19.0867	3.25608e-81	2.65664e-79	Myosin heavy chain	UniProtKB-KW:KW-0547; InterPro:IPR001609; InterPro:IPR002928; InterPro:IPR004009; UniProtKB-KW:KW-0009; UniProtKB-KW:KW-0067; UniProtKB-KW:KW-0518
CPIJ005840	1842.17	2.34711	2.35879	0.159858	14.6824	8.35336e-49	1.27132e-47	Myosin IIIA	UniProtKB-KW:KW-0547; InterPro:IPR001609; InterPro:IPR000719; InterPro:IPR002290; InterPro:IPR008266; UniProtKB-KW:KW-0067; UniProtKB-KW:KW-0518; InterPro:IPR011009
CPIJ001559	4060.85	2.34699	2.35812	0.154723	15.1689	5.67872e-52	9.98762e-51	Putative uncharacterized protein	InterPro:IPR019362
CPIJ013722	13.9075	2.34491	2.43809	0.430966	5.44106	5.29646e-08	1.25693e-07	Dimethylaniline monooxygenase 1	UniProtKB-KW:KW-0503; InterPro:IPR000960; InterPro:IPR020946; UniProtKB-KW:KW-0560
CPIJ001926	14.0962	2.34487	2.44248	0.456786	5.1334	2.84555e-07	6.43259e-07	NA	NA
CPIJ013840	70.9672	2.34475	2.36876	0.228589	10.2575	1.09503e-24	6.06281e-24	NA	NA
CPIJ009714	3.94912	2.34457	2.73062	0.740003	3.16833	0.00153318	0.00256414	NA	NA
CPIJ000944	883.62	2.34433	2.3508	0.108671	21.5728	3.23393e-103	7.11721e-101	Deoxyribonuclease I	InterPro:IPR001604; InterPro:IPR020821
CPIJ011120	60.1419	2.34429	2.37405	0.259217	9.04375	1.51389e-19	6.60443e-19	NA	NA
CPIJ003867	8.5182	2.34375	2.49678	0.545935	4.29309	1.76205e-05	3.499e-05	Putative uncharacterized protein	InterPro:IPR006170
CPIJ009252	236.629	2.34345	2.37162	0.251218	9.32836	1.07525e-20	4.97088e-20	Voltage-gated potassium channel	InterPro:IPR005821; UniProtKB-KW:KW-0851; InterPro:IPR003968; InterPro:IPR003971; InterPro:IPR028325; UniProtKB-KW:KW-0631; UniProtKB-KW:KW-0813; UniProtKB-KW:KW-0406; InterPro:IPR003091; UniProtKB-KW:KW-0633; UniProtKB-KW:KW-0472; UniProtKB-KW:KW-0812; InterPro:IPR003131
CPIJ004505	140.21	2.34204	2.35381	0.161729	14.4813	1.59019e-47	2.30082e-46	Putative uncharacterized protein	InterPro:IPR004031
CPIJ007595	83.4505	2.34198	2.39528	0.335426	6.98211	2.90787e-12	8.91279e-12	Sodium channel protein	InterPro:IPR010526; InterPro:IPR005821; UniProtKB-KW:KW-0813; UniProtKB-KW:KW-0406; UniProtKB-KW:KW-0472; UniProtKB-KW:KW-0812
CPIJ009233	528.102	2.34151	2.36425	0.185069	12.6521	1.08969e-36	9.97598e-36	Sprouty	InterPro:IPR007875
CPIJ001708	643.441	2.34145	2.34542	0.0939753	24.9156	5.04024e-137	3.24243e-134	NA	NA
CPIJ009950	72.6945	2.34121	2.3643	0.233958	10.007	1.42022e-23	7.49118e-23	Putative uncharacterized protein	UniProtKB-KW:KW-0472
CPIJ002804	16.3853	2.34052	2.41898	0.401793	5.82518	5.70503e-09	1.43817e-08	NA	NA
CPIJ012366	17.7616	2.34046	2.42586	0.417096	5.61132	2.00788e-08	4.89488e-08	Abc transporter	InterPro:IPR003593; UniProtKB-KW:KW-0547; InterPro:IPR003439; InterPro:IPR017871; UniProtKB-KW:KW-0067; InterPro:IPR013525
CPIJ004304	155.005	2.34044	2.35067	0.150163	15.586	9.06403e-55	1.79414e-53	Serine protease	InterPro:IPR009003; InterPro:IPR001254; InterPro:IPR001314; InterPro:IPR006604; InterPro:IPR018114; UniProtKB-KW:KW-0645; UniProtKB-KW:KW-0720; UniProtKB-KW:KW-0378
CPIJ004978	424.034	2.33944	2.34871	0.189974	12.3145	7.56527e-35	6.37143e-34	ATP-binding cassette sub-family A member 3	InterPro:IPR003593; UniProtKB-KW:KW-0547; InterPro:IPR003439; InterPro:IPR017871; UniProtKB-KW:KW-0067
CPIJ016585	360.439	2.33914	2.35156	0.165459	14.1372	2.23871e-45	2.96239e-44	NA	NA
CPIJ007377	85.6126	2.33906	2.36153	0.223808	10.4512	1.44708e-25	8.3404e-25	Putative uncharacterized protein	InterPro:IPR017956
CPIJ001091	1.39721	2.33899	3.64563	1.04865	2.23048	0.0257156	0.0373951	Lactosylceramide 4-alpha-galactosyltransferase	InterPro:IPR007652; UniProtKB-KW:KW-0328; UniProtKB-KW:KW-0808
CPIJ012573	5387.46	2.33873	2.34566	0.125576	18.6241	2.05089e-77	1.35586e-75	Actin	UniProtKB-KW:KW-0547; UniProtKB-KW:KW-0067; UniProtKB-KW:KW-0963; UniProtKB-KW:KW-0206
CPIJ012017	130.49	2.33871	2.35649	0.189033	12.372	3.70437e-35	3.16765e-34	Serine protease	InterPro:IPR009003; InterPro:IPR001254; UniProtKB-KW:KW-0645
CPIJ015539	21.2637	2.33866	2.40756	0.383751	6.09423	1.09965e-09	2.89559e-09	NA	NA
CPIJ010072	21.4284	2.33806	2.40701	0.411072	5.68771	1.28756e-08	3.17636e-08	Transmembrane protease	InterPro:IPR009003; InterPro:IPR001254; InterPro:IPR001314; InterPro:IPR018114; UniProtKB-KW:KW-0645; UniProtKB-KW:KW-0812
CPIJ018529	2.86162	2.33775	2.98141	0.925977	2.52463	0.011582	0.0176511	Trypsin 1	InterPro:IPR009003; InterPro:IPR001254; InterPro:IPR001314; InterPro:IPR018114; UniProtKB-KW:KW-0645; UniProtKB-KW:KW-0720; UniProtKB-KW:KW-0378
CPIJ008805	149.838	2.33663	2.34755	0.156573	14.9236	2.31466e-50	3.7734e-49	Putative uncharacterized protein	InterPro:IPR011992
CPIJ003387	54.918	2.33635	2.37258	0.279371	8.36289	6.12003e-17	2.38499e-16	Zinc finger protein 394	InterPro:IPR013087; InterPro:IPR012934; InterPro:IPR007087
CPIJ004415	693.314	2.33498	2.34143	0.118968	19.627	9.08545e-86	9.09959e-84	NA	NA
CPIJ017195	48.47	2.33454	2.36399	0.253629	9.20453	3.43167e-20	1.54587e-19	NA	NA
CPIJ018178	22.9522	2.33399	2.40414	0.370867	6.29333	3.10734e-10	8.50349e-10	Putative uncharacterized protein	InterPro:IPR001071
CPIJ001360	542.448	2.33393	2.3467	0.153189	15.2357	2.05002e-52	3.67509e-51	NA	NA
CPIJ005151	7.13058	2.33248	2.52713	0.567592	4.10942	3.96655e-05	7.64689e-05	Nuclear body associated kinase	UniProtKB-KW:KW-0418
CPIJ009321	72.5626	2.33196	2.36459	0.252075	9.25107	2.22254e-20	1.00989e-19	Putative uncharacterized protein	InterPro:IPR000618
CPIJ018319	20.3651	2.33183	2.42764	0.423944	5.50032	3.79104e-08	9.07009e-08	NA	NA
CPIJ014019	11.0651	2.3311	2.45562	0.490874	4.74888	2.04548e-06	4.35332e-06	Knolle	InterPro:IPR010989
CPIJ016658	15.1667	2.33041	2.42122	0.442601	5.26525	1.39998e-07	3.23247e-07	Angiotensin-converting enzyme	InterPro:IPR001548
CPIJ013717	1.40298	2.33014	3.63189	1.04796	2.22351	0.0261817	0.0380465	NA	NA
CPIJ016764	24.0494	2.32879	2.3843	0.34517	6.7468	1.51147e-11	4.45006e-11	NA	NA
CPIJ011783	6.51871	2.32875	2.52415	0.602392	3.86584	0.000110707	0.000205675	NA	NA
CPIJ000852	4498.68	2.32844	2.33802	0.145336	16.0211	9.10085e-58	2.05149e-56	Myosin-Id	UniProtKB-KW:KW-0547; InterPro:IPR001609; InterPro:IPR004009; InterPro:IPR008989; UniProtKB-KW:KW-0009; UniProtKB-KW:KW-0067; UniProtKB-KW:KW-0518
CPIJ011904	827.978	2.32793	2.33747	0.145563	15.9926	1.43788e-57	3.2024e-56	Testican	InterPro:IPR002048; InterPro:IPR011992; InterPro:IPR019577
CPIJ000700	13.9332	2.32757	2.42175	0.470719	4.94471	7.62573e-07	1.6732e-06	Putative uncharacterized protein	InterPro:IPR001212
CPIJ017248	702.251	2.32651	2.33407	0.130203	17.8683	2.08426e-71	9.68372e-70	Adam	InterPro:IPR001590; InterPro:IPR024079
CPIJ007718	3.91908	2.3257	2.67044	0.749042	3.1049	0.00190341	0.003154	Putative uncharacterized protein	InterPro:IPR000276; InterPro:IPR017452
CPIJ012106	84.5907	2.32451	2.34501	0.216799	10.7219	8.0305e-27	4.90034e-26	NA	NA
CPIJ001037	1327.04	2.32445	2.33363	0.143523	16.1957	5.40974e-59	1.31516e-57	NA	NA
CPIJ000519	56.6413	2.32406	2.36646	0.309413	7.51121	5.85811e-14	1.97466e-13	NA	NA
CPIJ018966	5.8618	2.32307	2.5305	0.617474	3.76222	0.000168414	0.000307688	NA	NA
CPIJ000142	6.6616	2.32291	2.5242	0.627005	3.70477	0.00021158	0.000383494	NA	NA
CPIJ018317	163.187	2.32286	2.33654	0.169637	13.6931	1.11582e-42	1.31431e-41	Ras-related protein Rab-8A	UniProtKB-KW:KW-0547; InterPro:IPR001806; InterPro:IPR003579; InterPro:IPR005225; UniProtKB-KW:KW-0342
CPIJ019863	11.4727	2.3223	2.54417	0.597878	3.88423	0.000102654	0.000191329	Putative uncharacterized protein	InterPro:IPR001878; InterPro:IPR017956
CPIJ005968	159.534	2.32195	2.33682	0.175944	13.1971	9.12022e-40	9.56393e-39	NA	NA
CPIJ013024	255.817	2.32171	2.34357	0.217153	10.6916	1.11462e-26	6.75234e-26	NA	NA
CPIJ019382	127.71	2.3216	2.33628	0.17966	12.9222	3.37542e-38	3.27479e-37	Hydroxybutyrate dehydrogenase	InterPro:IPR002198
CPIJ006405	61.6263	2.32126	2.44357	0.417004	5.5665	2.59903e-08	6.28289e-08	NA	NA
CPIJ017472	19.5618	2.32121	2.3879	0.381003	6.09236	1.1126e-09	2.92739e-09	Organic cation transporter	InterPro:IPR005829; InterPro:IPR005828; UniProtKB-KW:KW-0812
CPIJ002081	399.133	2.32084	2.32947	0.135074	17.1819	3.62764e-66	1.24591e-64	NA	NA
CPIJ013447	7.22233	2.32073	2.47779	0.57867	4.01045	6.06023e-05	0.00011512	NA	NA
CPIJ001112	39.4716	2.32047	2.3857	0.360869	6.43022	1.27418e-10	3.56149e-10	Putative uncharacterized protein	InterPro:IPR001799; UniProtKB-KW:KW-0472
CPIJ004141	123.24	2.32016	2.33958	0.201508	11.514	1.12153e-30	8.04751e-30	1-acyl-sn-glycerol-3-phosphate acyltransferase beta	InterPro:IPR004552; InterPro:IPR002123; UniProtKB-KW:KW-0808; UniProtKB-KW:KW-0012
CPIJ014220	44.0603	2.31982	2.35945	0.285189	8.13432	4.14258e-16	1.5553e-15	Cytochrome P450 52D1	UniProtKB-KW:KW-0503; InterPro:IPR001128; InterPro:IPR002401; UniProtKB-KW:KW-0560; InterPro:IPR017972; UniProtKB-KW:KW-0479
CPIJ001523	131.261	2.31959	2.33966	0.207739	11.1659	5.98946e-29	4.02005e-28	TRPgamma cation channel	InterPro:IPR002153
CPIJ018083	59.5249	2.31945	2.34452	0.248895	9.31898	1.17459e-20	5.42714e-20	NA	NA
CPIJ019375	412.552	2.31928	2.33648	0.195325	11.8739	1.61653e-32	1.25466e-31	Putative uncharacterized protein	InterPro:IPR002404
CPIJ011217	25.3073	2.31871	2.38769	0.389224	5.95727	2.56491e-09	6.61638e-09	BAB-I protein	InterPro:IPR007889; InterPro:IPR009057
CPIJ005292	7.73196	2.31867	2.49099	0.562312	4.12346	3.73226e-05	7.21018e-05	NA	NA
CPIJ014047	96.3682	2.31797	2.3383	0.205868	11.2595	2.07886e-29	1.42271e-28	Inosine-uridine preferring nucleoside hydrolase	UniProtKB-KW:KW-0378
CPIJ005963	1150.84	2.31742	2.32621	0.140464	16.4984	3.77016e-61	1.02871e-59	Sodium/calcium exchanger	InterPro:IPR004836; InterPro:IPR003644; UniProtKB-KW:KW-0472; InterPro:IPR004837; UniProtKB-KW:KW-0812
CPIJ014745	380.687	2.3173	2.32494	0.127485	18.177	7.85166e-74	4.2092e-72	Innexin	InterPro:IPR000990; UniProtKB-KW:KW-0303; UniProtKB-SubCell:SL-0124; UniProtKB-KW:KW-0813; UniProtKB-KW:KW-0406; UniProtKB-KW:KW-0472; UniProtKB-KW:KW-0812; UniProtKB-KW:KW-0965
CPIJ008138	3.28682	2.31701	2.81729	0.822539	2.8169	0.0048489	0.00770938	NA	NA
CPIJ007371	2528.15	2.31678	2.32958	0.168972	13.711	8.72236e-43	1.02885e-41	Putative uncharacterized protein	InterPro:IPR000504; InterPro:IPR016064; InterPro:IPR000756; InterPro:IPR001206; InterPro:IPR000159; InterPro:IPR002219; UniProtKB-KW:KW-0479
CPIJ011378	14.9186	2.31632	2.43008	0.451357	5.13191	2.8682e-07	6.4829e-07	Cationic trypsin	InterPro:IPR009003; InterPro:IPR001254; InterPro:IPR001314; InterPro:IPR018114
CPIJ015032	33.7532	2.31601	2.36084	0.300228	7.71417	1.21768e-14	4.25553e-14	NA	NA
CPIJ019526	185.52	2.31592	2.34816	0.249296	9.28981	1.54561e-20	7.09241e-20	Transporter	InterPro:IPR000175; UniProtKB-KW:KW-0813; UniProtKB-KW:KW-0769; UniProtKB-KW:KW-0472; UniProtKB-KW:KW-0812
CPIJ005363	44.8157	2.31474	2.34672	0.264002	8.76788	1.82055e-18	7.55783e-18	Guanylate cyclase	UniProtKB-KW:KW-0547; InterPro:IPR001054; InterPro:IPR018297; UniProtKB-KW:KW-0472; UniProtKB-KW:KW-0812; UniProtKB-KW:KW-0456
CPIJ000173	188.649	2.31451	2.32452	0.153533	15.075	2.36571e-51	4.07506e-50	NA	NA
CPIJ001008	160.197	2.31321	2.33371	0.213082	10.856	1.86833e-27	1.17525e-26	Homeotic antennapedia protein	InterPro:IPR001827; InterPro:IPR009057; InterPro:IPR017995; UniProtKB-KW:KW-0238; UniProtKB-KW:KW-0371; InterPro:IPR001356; InterPro:IPR017970; UniProtKB-KW:KW-0539; UniProtKB-SubCell:SL-0191; UniProtKB-KW:KW-0217
CPIJ005461	22.598	2.31281	2.39547	0.375063	6.16644	6.9845e-10	1.86439e-09	NA	NA
CPIJ018552	173.328	2.3127	2.33012	0.195338	11.8394	2.44054e-32	1.88547e-31	Putative uncharacterized protein	InterPro:IPR013087; InterPro:IPR007087
CPIJ001540	113.746	2.31249	2.33348	0.213514	10.8306	2.46438e-27	1.53918e-26	Abc transporter	InterPro:IPR003593; UniProtKB-KW:KW-0547; InterPro:IPR003439; InterPro:IPR017871; UniProtKB-KW:KW-0067; InterPro:IPR013525
CPIJ009656	6808.15	2.31198	2.31923	0.124019	18.6422	1.46172e-77	9.85833e-76	NA	NA
CPIJ008267	10.3612	2.31184	2.43246	0.48602	4.75668	1.96804e-06	4.19491e-06	Putative uncharacterized protein	InterPro:IPR011330; InterPro:IPR002557; InterPro:IPR002509
CPIJ003203	765.198	2.31179	2.31867	0.124775	18.5276	1.23585e-76	7.85965e-75	NA	NA
CPIJ005951	422.823	2.31064	2.31752	0.124354	18.5811	4.57015e-77	2.98595e-75	Sodium/calcium exchanger	InterPro:IPR004836; UniProtKB-KW:KW-0472; InterPro:IPR004837; UniProtKB-KW:KW-0812
CPIJ004495	230.399	2.31029	2.31986	0.1539	15.0116	6.16411e-51	1.04142e-49	NA	NA
CPIJ012649	133.105	2.3102	2.34809	0.28669	8.05818	7.744e-16	2.87007e-15	NA	NA
CPIJ008866	100.543	2.30979	2.3281	0.183624	12.5789	2.75801e-36	2.48548e-35	NA	NA
CPIJ009018	5.77088	2.30934	2.51788	0.620426	3.72218	0.000197509	0.000358846	NA	NA
CPIJ014308	165.848	2.30904	2.35808	0.312202	7.39599	1.40358e-13	4.64051e-13	ADAM	InterPro:IPR001590; InterPro:IPR006586; InterPro:IPR024079
CPIJ015559	325.574	2.30883	2.31624	0.130082	17.749	1.75379e-70	7.56029e-69	NA	NA
CPIJ016593	5.15587	2.3086	2.42888	0.80724	2.85988	0.00423807	0.0067801	Receptor for activated protein kinase C	UniProtKB-KW:KW-0418
CPIJ014296	2369.69	2.30801	2.31239	0.101827	22.6659	9.72176e-114	3.01122e-111	Troponin i	InterPro:IPR001978
CPIJ006934	931.163	2.30791	2.31581	0.132653	17.3982	8.51918e-68	3.21652e-66	Putative uncharacterized protein	InterPro:IPR020090
CPIJ005017	79.2068	2.30755	2.32649	0.204175	11.3018	1.28495e-29	8.87732e-29	NA	NA
CPIJ018946	1848.82	2.3069	2.3125	0.111374	20.7131	2.63886e-95	4.04932e-93	NA	NA
CPIJ006491	147.471	2.30632	2.321	0.180895	12.7495	3.13706e-37	2.93788e-36	Protein king tubby 2	UniProtKB:Q86PC9; UniProtKB-KW:KW-0539; UniProtKB-SubCell:SL-0191; UniProtKB-KW:KW-0963; UniProtKB-SubCell:SL-0086
CPIJ012632	72.1842	2.30621	2.33041	0.231191	9.97536	1.95392e-23	1.02289e-22	Insulin protein enhancer protein isl	InterPro:IPR009057; UniProtKB-KW:KW-0238; UniProtKB-KW:KW-0371; InterPro:IPR001356; InterPro:IPR017970; UniProtKB-KW:KW-0539; UniProtKB-SubCell:SL-0191; InterPro:IPR001781; UniProtKB-KW:KW-0479
CPIJ013430	2.55099	2.30528	2.82736	0.859018	2.68362	0.00728291	0.0113664	Trypsin	InterPro:IPR009003; InterPro:IPR001254; InterPro:IPR001314; InterPro:IPR006604; InterPro:IPR018114; UniProtKB-KW:KW-0645; UniProtKB-KW:KW-0720; UniProtKB-KW:KW-0378
CPIJ012461	511.351	2.30506	2.3108	0.11317	20.3682	3.20544e-92	4.28914e-90	NA	NA
CPIJ007148	14.2745	2.30483	2.40536	0.45295	5.08848	3.60938e-07	8.10016e-07	NA	NA
CPIJ003103	46.412	2.30385	2.38427	0.376938	6.11201	9.83851e-10	2.60049e-09	Croquemort	InterPro:IPR002159; UniProtKB-KW:KW-0472; UniProtKB-KW:KW-0812
CPIJ003422	8.93732	2.30375	2.44366	0.519265	4.43657	9.14032e-06	1.85896e-05	Putative uncharacterized protein	UniProtKB-KW:KW-0807; InterPro:IPR000276; UniProtKB-KW:KW-0297; InterPro:IPR017452; UniProtKB-KW:KW-0812
CPIJ003862	9.66849	2.30354	2.45657	0.525074	4.38708	1.14884e-05	2.3154e-05	NA	NA
CPIJ001097	224.798	2.30255	2.31471	0.164729	13.9778	2.12965e-44	2.69648e-43	NA	NA
CPIJ010340	40.9945	2.30255	2.54354	0.653718	3.52223	0.000427928	0.000753979	NA	NA
CPIJ014399	3.40941	2.30249	2.88784	0.84771	2.71613	0.00660506	0.0103549	NA	NA
CPIJ009524	252.116	2.3019	2.31887	0.19272	11.9443	6.95496e-33	5.46915e-32	Forkhead box protein	InterPro:IPR013087
CPIJ003423	334.355	2.30183	2.31762	0.186022	12.374	3.61549e-35	3.09481e-34	AMP dependent ligase	InterPro:IPR000873; UniProtKB-KW:KW-0436
CPIJ010338	4.46692	2.30099	2.79042	0.886171	2.59655	0.00941657	0.0145136	NA	NA
CPIJ013069	91.5227	2.3008	2.31828	0.210581	10.926	8.6623e-28	5.52366e-27	Neuropeptide Y receptor type 2	UniProtKB-KW:KW-0807; InterPro:IPR000276; UniProtKB-KW:KW-0297; InterPro:IPR000611; UniProtKB-KW:KW-0527; InterPro:IPR017452; UniProtKB-KW:KW-0812
CPIJ013258	4640.63	2.30055	2.30695	0.121564	18.9245	7.16345e-80	5.52147e-78	NA	NA
CPIJ014310	35.2847	2.30027	2.33917	0.290655	7.91407	2.49104e-15	9.03994e-15	Non-cyanogenic beta-glucosidase	InterPro:IPR001360; InterPro:IPR018120; InterPro:IPR013781; UniProtKB-KW:KW-0326; UniProtKB-KW:KW-0378
CPIJ005954	12.8827	2.30002	2.39676	0.442067	5.20287	1.96237e-07	4.48825e-07	Cytochrome P450 71B38	UniProtKB-KW:KW-0503; InterPro:IPR001128; InterPro:IPR002401; UniProtKB-KW:KW-0560; InterPro:IPR017972; UniProtKB-KW:KW-0479
CPIJ000022	1260.45	2.29988	2.30702	0.130866	17.5743	3.87733e-69	1.5627e-67	NA	NA
CPIJ010034	302.525	2.29955	2.31514	0.180722	12.7242	4.33671e-37	4.03649e-36	Glutamate decarboxylase	InterPro:IPR015421; InterPro:IPR015422; UniProtKB-KW:KW-0456; InterPro:IPR002129
CPIJ009655	10398.7	2.29838	2.30432	0.112402	20.4478	6.28796e-93	8.76437e-91	Elongation factor 1-alpha	UniProtKB-KW:KW-0547; InterPro:IPR004539; UniProtKB-KW:KW-0251; InterPro:IPR000795; InterPro:IPR004160; InterPro:IPR004161; UniProtKB-KW:KW-0342
CPIJ013540	76.7443	2.2975	2.3403	0.284408	8.07818	6.57416e-16	2.44626e-15	NA	NA
CPIJ010730	391.483	2.29744	2.31349	0.20031	11.4694	1.87959e-30	1.33268e-29	Lysozyme P	InterPro:IPR000974
CPIJ016334	17.2897	2.2969	2.38767	0.395059	5.81406	6.09766e-09	1.53506e-08	NA	NA
CPIJ019392	1.99086	2.29664	3.08817	0.939355	2.44491	0.0144888	0.0218108	Putative uncharacterized protein	InterPro:IPR002656
CPIJ002865	707.587	2.29659	2.30514	0.141057	16.2813	1.33983e-59	3.37499e-58	Potassium voltage-gated channel protein eag	InterPro:IPR005821; InterPro:IPR003938; InterPro:IPR003949; UniProtKB-KW:KW-0813; UniProtKB-KW:KW-0406; UniProtKB-KW:KW-0472; UniProtKB-KW:KW-0812
CPIJ011992	5361.56	2.2965	2.31123	0.19943	11.5153	1.105e-30	7.93911e-30	NA	NA
CPIJ015142	7.14121	2.29597	2.5604	0.646965	3.54884	0.000386939	0.000685297	NA	NA
CPIJ001786	358.873	2.2959	2.30705	0.153193	14.987	8.93565e-51	1.49308e-49	Collagen alpha chain	InterPro:IPR000885; UniProtKB-KW:KW-0176
CPIJ005268	78.3875	2.29586	2.35339	0.352475	6.51353	7.34026e-11	2.07738e-10	Brain protein 44	InterPro:IPR005336
CPIJ010545	386.844	2.2956	2.305	0.147017	15.6145	5.796e-55	1.15685e-53	Cytochrome P450 9b1	UniProtKB-KW:KW-0503; InterPro:IPR001128; InterPro:IPR002401; UniProtKB-KW:KW-0560; InterPro:IPR017972; UniProtKB-KW:KW-0479
CPIJ004723	9222.08	2.29503	2.30511	0.151159	15.1829	4.58749e-52	8.11962e-51	Kinesin-like protein KIF1A	UniProtKB-KW:KW-0547; InterPro:IPR001752; InterPro:IPR019821; InterPro:IPR027640; UniProtKB-KW:KW-0067; UniProtKB-KW:KW-0493
CPIJ016986	20.8465	2.29488	2.37301	0.40123	5.7196	1.06775e-08	2.65209e-08	NA	NA
CPIJ014022	922.488	2.29472	2.30217	0.129946	17.6591	8.66136e-70	3.58589e-68	NA	NA
CPIJ009376	114.903	2.29446	2.30871	0.178817	12.8313	1.09501e-37	1.04717e-36	NA	NA
CPIJ009112	29.2969	2.29392	2.35083	0.319565	7.17826	7.06028e-13	2.23825e-12	Plasminogen	InterPro:IPR009003; InterPro:IPR001254; InterPro:IPR001314; InterPro:IPR018114
CPIJ015694	2.58414	2.2931	2.81798	0.857557	2.67399	0.00749547	0.0116753	NA	NA
CPIJ018672	869.239	2.29308	2.30393	0.151925	15.0935	1.78657e-51	3.09982e-50	Voltage-dependent T-type calcium channel subunit alpha-1G	InterPro:IPR005821; UniProtKB-KW:KW-0813; UniProtKB-KW:KW-0406; UniProtKB-KW:KW-0472; UniProtKB-KW:KW-0812
CPIJ000651	30.7517	2.29291	2.34265	0.330947	6.92833	4.25847e-12	1.29128e-11	D(1a	UniProtKB-KW:KW-0807; InterPro:IPR000276; UniProtKB-KW:KW-0297; InterPro:IPR017452; UniProtKB-KW:KW-0812
CPIJ000423	24.3075	2.29227	2.33297	0.372699	6.15044	7.72664e-10	2.05475e-09	2-succinylbenzoate-CoA ligase	InterPro:IPR000873; UniProtKB-KW:KW-0436
CPIJ009033	14.2828	2.29216	2.36881	0.4682	4.89568	9.79644e-07	2.13381e-06	NA	NA
CPIJ012035	55.8876	2.29201	2.31814	0.232796	9.84555	7.16462e-23	3.65575e-22	Putative uncharacterized protein	InterPro:IPR009003; InterPro:IPR001254
CPIJ000983	69.5254	2.2916	2.33371	0.304827	7.51771	5.57436e-14	1.88243e-13	NA	NA
CPIJ019956	102.475	2.29159	2.31428	0.226246	10.1288	4.11817e-24	2.22482e-23	NA	NA
CPIJ012545	92.9031	2.291	2.32371	0.269395	8.50427	1.82747e-17	7.26901e-17	Ppk	InterPro:IPR001873; UniProtKB-KW:KW-0894; UniProtKB-KW:KW-0813; UniProtKB-KW:KW-0406; UniProtKB-KW:KW-0739; UniProtKB-KW:KW-0472; UniProtKB-KW:KW-0812
CPIJ006036	427.14	2.29077	2.30151	0.156273	14.6588	1.18422e-48	1.78927e-47	Ring finger protein	InterPro:IPR001841; UniProtKB-KW:KW-0479
CPIJ013603	49.3969	2.29074	2.32338	0.269022	8.51505	1.66523e-17	6.63791e-17	NA	NA
CPIJ015363	6.32813	2.29009	2.47696	0.596046	3.84214	0.000121965	0.000225612	Putative uncharacterized protein	InterPro:IPR009057; UniProtKB-KW:KW-0238; UniProtKB-KW:KW-0371; InterPro:IPR001356; UniProtKB-KW:KW-0539; UniProtKB-SubCell:SL-0191
CPIJ018039	199.521	2.28969	2.30291	0.174063	13.1544	1.60588e-39	1.66418e-38	Putative uncharacterized protein	InterPro:IPR000331
CPIJ018573	160.377	2.28909	2.2998	0.152843	14.9768	1.04186e-50	1.73741e-49	Myelin transcription factor 1	InterPro:IPR002515
CPIJ011624	208.409	2.28899	2.38924	0.466508	4.90664	9.26515e-07	2.02046e-06	NA	NA
CPIJ016742	748.476	2.2889	2.29732	0.139084	16.457	7.46694e-61	1.99827e-59	Thyroid peroxidase	InterPro:IPR002007; InterPro:IPR010255; InterPro:IPR019791; UniProtKB-KW:KW-0575
CPIJ001560	3912.31	2.28886	2.30548	0.193371	11.8366	2.52334e-32	1.94405e-31	Calcium-binding protein	InterPro:IPR002048; InterPro:IPR011992
CPIJ012704	87.9674	2.28807	2.3042	0.190465	12.013	3.035e-33	2.41846e-32	Pyrroline-5-carboxylate reductase	InterPro:IPR000304; EC:1.5.1.2; UniProtKB-KW:KW-0641; UniProtKB-KW:KW-0028; UniProtKB-KW:KW-0560; InterPro:IPR008927; UniPathway:UPA00098
CPIJ000750	7.57567	2.28777	2.53436	0.599543	3.81586	0.000135709	0.000249931	NA	NA
[truncated: 9,700 more rows]
