# Supplementary material for: Sex-specific gene expression in the mosquito Culex pipiens f. molestus in response to artificial light at night
Source: BMC Genomics. 2016 Jan 5;17:22. doi: 10.1186/s12864-015-2336-0 (PMC4700752; doi:10.1186/s12864-015-2336-0)
Supplement: Additional file 5: Table S5 — Spreadsheet listing all overrepresented gene ontology terms associated with male-biased genes. GOBIP, gene ontology biological process identifier. (XLS 44 kb) [file 12864_2015_2336_MOESM5_ESM.xls]

## Sheet: Tabelle1
GOBPID	Pvalue	OddsRatio	ExpCount	Count	Size	Term
GO:0044699	2.70209120257345e-20	1.57772807831885	1003.31001748688	1188	3500	single-organism process
GO:0055085	1.92287466722488e-18	2.14650698602794	173.142643017737	270	604	transmembrane transport
GO:0044765	7.1430913944434e-15	1.82371036792133	231.907944041969	329	809	single-organism transport
GO:1902578	1.63044544955286e-14	1.80379307034824	234.774544091931	331	819	single-organism localization
GO:0055114	2.87860011058951e-14	1.80197746998294	230.474644016987	325	804	oxidation-reduction process
GO:0034220	1.73357117867418e-13	2.39155798789008	88.2912815388459	148	308	ion transmembrane transport
GO:0006811	1.1845207073292e-11	2.01603828153757	119.250562078441	182	416	ion transport
GO:0007155	2.84954932758865e-11	3.90431939425228	28.379340494629	60	99	cell adhesion
GO:0022610	2.84954932758865e-11	3.90431939425228	28.379340494629	60	99	biological adhesion
GO:0051179	2.4061097130748e-10	1.53698541863358	320.485885585811	410	1118	localization
GO:0006810	2.98497761402798e-10	1.53607981942155	317.332625530852	406	1107	transport
GO:0051234	3.94196897449161e-10	1.53109828783396	317.905945540844	406	1109	establishment of localization
GO:0065007	5.98827675183646e-09	1.42143550893551	434.863227579315	527	1517	biological regulation
GO:0050794	8.08173338546716e-09	1.42834681365494	408.777167124657	498	1426	regulation of cellular process
GO:0050789	1.7948903494363e-08	1.41212035541906	418.236947289533	506	1459	regulation of biological process
GO:0023052	5.30574741649139e-08	1.51652529979526	238.501124156882	306	832	signaling
GO:0044700	6.18077386884487e-08	1.51397942091409	237.92780414689	305	830	single organism signaling
GO:0007165	7.42616810107731e-08	1.51268092168744	235.63452410692	302	822	signal transduction
GO:0007154	7.98385402030999e-08	1.50705249381998	239.361104171871	306	835	cell communication
GO:0009314	8.61427136191771e-08	Inf	3.72658006495129	13	13	response to radiation
GO:0009416	8.61427136191771e-08	Inf	3.72658006495129	13	13	response to light stimulus
GO:0098660	1.18164789592998e-07	2.17920310981535	55.8987009742693	90	195	inorganic ion transmembrane transport
GO:0006836	1.8190467155222e-07	7.88687071837094	8.31314014489133	22	29	neurotransmitter transport
GO:0044763	4.359751011608e-07	1.29919000516538	703.176992255808	796	2453	single-organism cellular process
GO:0098662	5.85072576026803e-07	2.16277278562259	50.4521608793405	81	176	inorganic cation transmembrane transport
GO:0098655	5.85072576026803e-07	2.16277278562259	50.4521608793405	81	176	cation transmembrane transport
GO:0009628	8.86279519227653e-07	32.5284837861525	4.01324006994754	13	14	response to abiotic stimulus
GO:0007602	1.05584252468183e-06	Inf	3.15326005495878	11	11	phototransduction
GO:0009581	1.05584252468183e-06	Inf	3.15326005495878	11	11	detection of external stimulus
GO:0009582	1.05584252468183e-06	Inf	3.15326005495878	11	11	detection of abiotic stimulus
GO:0009583	1.05584252468183e-06	Inf	3.15326005495878	11	11	detection of light stimulus
GO:0006812	2.56115276807609e-06	1.85354832572298	71.3783412440669	105	249	cation transport
GO:0050953	2.88749772335574e-06	30.0131406044678	3.72658006495129	12	13	sensory perception of light stimulus
GO:0007601	2.88749772335574e-06	30.0131406044678	3.72658006495129	12	13	visual perception
GO:0018298	3.69475572313169e-06	Inf	2.86660004996253	10	10	protein-chromophore linkage
GO:0009605	7.85638939740484e-06	9.38651315789474	5.4465400949288	15	19	response to external stimulus
GO:0098742	2.59259996650419e-05	4.24230938441233	10.0331001748688	22	35	cell-cell adhesion via plasma-membrane adhesion molecules
GO:0007156	2.59259996650419e-05	4.24230938441233	10.0331001748688	22	35	homophilic cell adhesion via plasma membrane adhesion molecules
GO:0098609	2.59259996650419e-05	4.24230938441233	10.0331001748688	22	35	cell-cell adhesion
GO:0051252	3.94388941360199e-05	1.49950492166113	132.436922308269	171	462	regulation of RNA metabolic process
GO:2001141	3.94388941360199e-05	1.49950492166113	132.436922308269	171	462	regulation of RNA biosynthetic process
GO:1903506	4.68189554118427e-05	1.49821969286003	130.143642268299	168	454	regulation of nucleic acid-templated transcription
GO:0006355	4.68189554118427e-05	1.49821969286003	130.143642268299	168	454	regulation of transcription, DNA-templated
GO:0015672	6.36752333698306e-05	1.87453566509454	48.4455408443667	72	169	monovalent inorganic cation transport
GO:0051171	7.618225901836e-05	1.4716353646701	134.730202348239	172	470	regulation of nitrogen compound metabolic process
GO:0019219	7.618225901836e-05	1.4716353646701	134.730202348239	172	470	regulation of nucleobase-containing compound metabolic process
GO:0009190	0.000107578865861152	4.72802653399668	7.45316012990257	17	26	cyclic nucleotide biosynthetic process
GO:0009187	0.000107578865861152	4.72802653399668	7.45316012990257	17	26	cyclic nucleotide metabolic process
GO:0046034	0.000122385077702532	5.00482667836771	6.87984011991007	16	24	ATP metabolic process
GO:0009205	0.000213086173967336	4.2544776119403	7.73982013489883	17	27	purine ribonucleoside triphosphate metabolic process
GO:0009144	0.000213086173967336	4.2544776119403	7.73982013489883	17	27	purine nucleoside triphosphate metabolic process
GO:0071804	0.000273536725503968	3.65898337163715	9.17312015988009	19	32	cellular potassium ion transport
GO:0071805	0.000273536725503968	3.65898337163715	9.17312015988009	19	32	potassium ion transmembrane transport
GO:0007166	0.00028798631001703	1.45438530934714	118.103922058456	150	412	cell surface receptor signaling pathway
GO:0006816	0.000289488743358367	4.68996710526316	6.59318011491381	15	23	calcium ion transport
GO:0030001	0.000385629885613354	1.76933650239111	45.8656007994004	66	160	metal ion transport
GO:0044710	0.00041090586958861	1.22822257515363	456.076067949038	511	1591	single-organism metabolic process
GO:0070838	0.000567994852784761	4.16812865497076	6.87984011991007	15	24	divalent metal ion transport
GO:0072511	0.000567994852784761	4.16812865497076	6.87984011991007	15	24	divalent inorganic cation transport
GO:0005975	0.000584343892643149	1.50723677157143	85.9980014988758	112	300	carbohydrate metabolic process
GO:0009199	0.000706592779673046	3.54415422885572	8.31314014489133	17	29	ribonucleoside triphosphate metabolic process
GO:0007186	0.000960336061584151	1.46503968578676	91.4445415938046	117	319	G-protein coupled receptor signaling pathway
GO:0045333	0.00104548174908623	3.75065789473684	7.16650012490632	15	25	cellular respiration
GO:0031323	0.00109101522727869	1.33654216403543	162.249562827879	195	566	regulation of cellular metabolic process
GO:0022904	0.00113305956804956	9.9851333624836	2.86660004996253	8	10	respiratory electron transport chain
GO:0080090	0.00122611102919585	1.33289681876069	161.676242817887	194	564	regulation of primary metabolic process
GO:0070588	0.00152007856204435	4.06107581069238	6.01986010492131	13	21	calcium ion transmembrane transport
GO:0006813	0.00156848181023681	2.78046398046398	10.8930801898576	20	38	potassium ion transport
GO:0010033	0.00176949675235993	2.50352112676056	13.1863602298276	23	46	response to organic substance
GO:0060255	0.0017922526574599	1.3176536765024	162.822882837872	194	568	regulation of macromolecule metabolic process
GO:0006108	0.00192967644124847	Inf	1.43330002498126	5	5	malate metabolic process
GO:0006835	0.00192967644124847	Inf	1.43330002498126	5	5	dicarboxylic acid transport
GO:0051716	0.00193374543011535	1.24421979908123	272.32700474644	311	950	cellular response to stimulus
GO:0009889	0.00203255206083295	1.33367042046128	143.903322508119	173	502	regulation of biosynthetic process
GO:0010556	0.00203255206083295	1.33367042046128	143.903322508119	173	502	regulation of macromolecule biosynthetic process
GO:0031326	0.00203255206083295	1.33367042046128	143.903322508119	173	502	regulation of cellular biosynthetic process
GO:0010468	0.00211240075716779	1.3342112125163	142.183362478141	171	496	regulation of gene expression
GO:0071310	0.0022125587793633	2.50285965684118	12.6130402198351	22	44	cellular response to organic substance
GO:2000112	0.00237411965599125	1.33012345679012	141.610042468149	170	494	regulation of cellular macromolecule biosynthetic process
GO:0052652	0.00283285068806323	5.61712598425197	3.72658006495129	9	13	cyclic purine nucleotide metabolic process
GO:0006754	0.00283285068806323	5.61712598425197	3.72658006495129	9	13	ATP biosynthetic process
GO:0006898	0.00283285068806323	5.61712598425197	3.72658006495129	9	13	receptor-mediated endocytosis
GO:0022900	0.00283285068806323	5.61712598425197	3.72658006495129	9	13	electron transport chain
GO:0050896	0.00290698440535893	1.22135230755557	302.426305271047	341	1055	response to stimulus
GO:0040011	0.00291794343248813	14.9672346002621	2.00662003497377	6	7	locomotion
GO:0009755	0.00306187637319763	2.83383084577114	9.17312015988009	17	32	hormone-mediated signaling pathway
GO:0009725	0.00306187637319763	2.83383084577114	9.17312015988009	17	32	response to hormone
GO:0032870	0.00306187637319763	2.83383084577114	9.17312015988009	17	32	cellular response to hormone stimulus
GO:0002376	0.00310757308836272	6.65558956420347	3.15326005495878	8	11	immune system process
GO:0006955	0.00310757308836272	6.65558956420347	3.15326005495878	8	11	immune response
GO:0070887	0.00317272569185093	2.3936188526942	12.8997002248314	22	45	cellular response to chemical stimulus
GO:0006119	0.00320319201233593	8.73317307692308	2.57994004496628	7	9	oxidative phosphorylation
GO:0030522	0.00320319201233593	8.73317307692308	2.57994004496628	7	9	intracellular receptor signaling pathway
GO:0042773	0.00320319201233593	8.73317307692308	2.57994004496628	7	9	ATP synthesis coupled electron transport
GO:0007218	0.00335870522386504	3.74704336399474	5.73320009992506	12	20	neuropeptide signaling pathway
GO:0009150	0.00347731422765056	2.16991332451888	16.0529602797902	26	56	purine ribonucleotide metabolic process
GO:0007275	0.00363765022293913	1.88014608233732	24.0794404196852	36	84	multicellular organismal development
GO:0032502	0.00364763777079535	1.75239223484448	30.6726205345991	44	107	developmental process
GO:0009141	0.00464920826966692	2.65625	9.45978016487634	17	33	nucleoside triphosphate metabolic process
GO:0009206	0.00494426253008657	4.16119620714807	4.58656007994005	10	16	purine ribonucleoside triphosphate biosynthetic process
GO:0006879	0.00494426253008657	4.16119620714807	4.58656007994005	10	16	cellular iron ion homeostasis
GO:0006826	0.00494426253008657	4.16119620714807	4.58656007994005	10	16	iron ion transport
GO:0009145	0.00494426253008657	4.16119620714807	4.58656007994005	10	16	purine nucleoside triphosphate biosynthetic process
GO:0055072	0.00494426253008657	4.16119620714807	4.58656007994005	10	16	iron ion homeostasis
GO:0019222	0.00604326715955226	1.25099199405022	188.335623282538	217	657	regulation of metabolic process
GO:0006163	0.00620709591456394	2.03357756721022	16.6262802897827	26	58	purine nucleotide metabolic process
GO:0034097	0.00673996983102151	Inf	1.14664001998501	4	4	response to cytokine
GO:0071345	0.00673996983102151	Inf	1.14664001998501	4	4	cellular response to cytokine stimulus
GO:0044782	0.00673996983102151	Inf	1.14664001998501	4	4	cilium organization
GO:0019221	0.00673996983102151	Inf	1.14664001998501	4	4	cytokine-mediated signaling pathway
GO:0015985	0.00698423834519273	4.9908176650634	3.43992005995503	8	12	energy coupled proton transport, down electrochemical gradient
GO:0015986	0.00698423834519273	4.9908176650634	3.43992005995503	8	12	ATP synthesis coupled proton transport
GO:0034762	0.00698423834519273	4.9908176650634	3.43992005995503	8	12	regulation of transmembrane transport
GO:0034765	0.00698423834519273	4.9908176650634	3.43992005995503	8	12	regulation of ion transmembrane transport
GO:0007017	0.00769896503474894	1.69927468149874	28.379340494629	40	99	microtubule-based process
GO:0044767	0.00787533444500681	1.67125314395621	30.0993005246065	42	105	single-organism developmental process
GO:0006182	0.00803350104900415	5.82109557109557	2.86660004996253	7	10	cGMP biosynthetic process
GO:0046068	0.00803350104900415	5.82109557109557	2.86660004996253	7	10	cGMP metabolic process
GO:0042775	0.00881655442898127	12.4672489082969	1.71996002997752	5	6	mitochondrial ATP synthesis coupled electron transport
GO:0007169	0.00882835312581134	7.48230668414155	2.29328003997002	6	8	transmembrane receptor protein tyrosine kinase signaling pathway
GO:1902476	0.00882835312581134	7.48230668414155	2.29328003997002	6	8	chloride transmembrane transport
GO:0046916	0.00894767856058179	3.56611441075336	4.8732200849363	10	17	cellular transition metal ion homeostasis
GO:0034654	0.00973677237881102	1.24106156964148	175.14926305271	201	611	nucleobase-containing compound biosynthetic process
GO:1902600	0.0100315822633532	1.95450165198238	16.3396202847864	25	57	hydrogen ion transmembrane transport
GO:0016051	0.0108521376397188	2.49824561403509	8.59980014988759	15	30	carbohydrate biosynthetic process
GO:0009719	0.0109423416965794	2.24940711462451	10.8930801898576	18	38	response to endogenous stimulus
GO:0071495	0.0109423416965794	2.24940711462451	10.8930801898576	18	38	cellular response to endogenous stimulus
GO:0010466	0.011661645561458	2.70548495471808	7.16650012490632	13	25	negative regulation of peptidase activity
GO:0051346	0.011661645561458	2.70548495471808	7.16650012490632	13	25	negative regulation of hydrolase activity
GO:0052547	0.011661645561458	2.70548495471808	7.16650012490632	13	25	regulation of peptidase activity
GO:0006928	0.0129289204063754	1.89494059538112	16.6262802897827	25	58	movement of cell or subcellular component
GO:0009259	0.013422368315627	1.85828873638481	17.4862603047714	26	61	ribonucleotide metabolic process
GO:0097659	0.0142906453104222	1.24451716895423	148.489882588059	171	518	nucleic acid-templated transcription
GO:0006351	0.0142906453104222	1.24451716895423	148.489882588059	171	518	transcription, DNA-templated
GO:0009201	0.0150217060615997	3.11980306345733	5.15988008993255	10	18	ribonucleoside triphosphate biosynthetic process
GO:0009064	0.0150217060615997	3.11980306345733	5.15988008993255	10	18	glutamine family amino acid metabolic process
GO:0006091	0.0159028736000635	1.87549537648613	16.0529602797902	24	56	generation of precursor metabolites and energy
GO:0072521	0.017382082230249	1.77725563909774	18.6329003247564	27	65	purine-containing compound metabolic process
GO:0006873	0.0186625620070359	2.74566549912434	6.01986010492131	11	21	cellular ion homeostasis
GO:0006875	0.0186625620070359	2.74566549912434	6.01986010492131	11	21	cellular metal ion homeostasis
GO:0030003	0.0186625620070359	2.74566549912434	6.01986010492131	11	21	cellular cation homeostasis
GO:0055082	0.0186625620070359	2.74566549912434	6.01986010492131	11	21	cellular chemical homeostasis
GO:0008643	0.0212823069438103	1.97812316930287	12.3263802148389	19	43	carbohydrate transport
GO:0015980	0.0216723815009249	2.20356037151703	9.17312015988009	15	32	energy derivation by oxidation of organic compounds
GO:0032774	0.0217748127712327	1.22233618384826	151.069822633025	172	527	RNA biosynthetic process
GO:0009167	0.0234833152165439	2.10323087226623	10.0331001748688	16	35	purine ribonucleoside monophosphate metabolic process
GO:0009126	0.0234833152165439	2.10323087226623	10.0331001748688	16	35	purine nucleoside monophosphate metabolic process
GO:0010927	0.0235340220583181	Inf	0.859980014988758	3	3	cellular component assembly involved in morphogenesis
GO:0032990	0.0235340220583181	Inf	0.859980014988758	3	3	cell part morphogenesis
GO:0042384	0.0235340220583181	Inf	0.859980014988758	3	3	cilium assembly
GO:0042330	0.0235340220583181	Inf	0.859980014988758	3	3	taxis
GO:0060271	0.0235340220583181	Inf	0.859980014988758	3	3	cilium morphogenesis
GO:0006020	0.0235340220583181	Inf	0.859980014988758	3	3	inositol metabolic process
GO:0048858	0.0235340220583181	Inf	0.859980014988758	3	3	cell projection morphogenesis
GO:0051923	0.0235340220583181	Inf	0.859980014988758	3	3	sulfation
GO:0070098	0.0235340220583181	Inf	0.859980014988758	3	3	chemokine-mediated signaling pathway
GO:0006935	0.0235340220583181	Inf	0.859980014988758	3	3	chemotaxis
GO:0006477	0.0235340220583181	Inf	0.859980014988758	3	3	protein sulfation
GO:0006478	0.0235340220583181	Inf	0.859980014988758	3	3	peptidyl-tyrosine sulfation
GO:0009142	0.0236947603526126	2.77267201556042	5.4465400949288	10	19	nucleoside triphosphate biosynthetic process
GO:0055076	0.0236947603526126	2.77267201556042	5.4465400949288	10	19	transition metal ion homeostasis
GO:0043401	0.0247898026676564	2.31817328158257	7.73982013489883	13	27	steroid hormone mediated signaling pathway
GO:0014070	0.0247898026676564	2.31817328158257	7.73982013489883	13	27	response to organic cyclic compound
GO:0048545	0.0247898026676564	2.31817328158257	7.73982013489883	13	27	response to steroid hormone
GO:0071396	0.0247898026676564	2.31817328158257	7.73982013489883	13	27	cellular response to lipid
GO:0071383	0.0247898026676564	2.31817328158257	7.73982013489883	13	27	cellular response to steroid hormone stimulus
GO:0071407	0.0247898026676564	2.31817328158257	7.73982013489883	13	27	cellular response to organic cyclic compound
GO:0033993	0.0247898026676564	2.31817328158257	7.73982013489883	13	27	response to lipid
GO:0006026	0.0250672314675124	2.02203269367448	10.8930801898576	17	38	aminoglycan catabolic process
GO:0042278	0.0250672314675124	2.02203269367448	10.8930801898576	17	38	purine nucleoside metabolic process
GO:0046128	0.0250672314675124	2.02203269367448	10.8930801898576	17	38	purine ribonucleoside metabolic process
GO:0006561	0.0259811433901137	9.96944565691838	1.43330002498126	4	5	proline biosynthetic process
GO:0009152	0.0276307403847797	1.89866432337434	12.6130402198351	19	44	purine ribonucleotide biosynthetic process
GO:0010951	0.0301748901553466	2.80659448818898	4.8732200849363	9	17	negative regulation of endopeptidase activity
GO:0052548	0.0301748901553466	2.80659448818898	4.8732200849363	9	17	regulation of endopeptidase activity
GO:0006869	0.031391927338986	2.3038512079248	7.16650012490632	12	25	lipid transport
GO:0010876	0.031391927338986	2.3038512079248	7.16650012490632	12	25	lipid localization
GO:0019438	0.0348224991252676	1.18035354665473	183.462403197602	204	640	aromatic compound biosynthetic process
GO:0006164	0.0353031288066851	1.82531769636339	12.8997002248314	19	45	purine nucleotide biosynthetic process
GO:0007018	0.0375872174082773	1.71769137703476	15.4796402697977	22	54	microtubule-based movement
GO:0015992	0.0386817621676691	1.64415719916531	18.0595803147639	25	63	proton transport
GO:0006818	0.0386817621676691	1.64415719916531	18.0595803147639	25	63	hydrogen transport
GO:0098661	0.0398489964546603	2.28725189725628	6.59318011491381	11	23	inorganic anion transmembrane transport
GO:0055065	0.0398489964546603	2.28725189725628	6.59318011491381	11	23	metal ion homeostasis
GO:0044271	0.0430784191245798	1.16678978516348	191.202223332501	211	667	cellular nitrogen compound biosynthetic process
GO:0018130	0.0438974591773606	1.16625994358698	190.342243317512	210	664	heterocycle biosynthetic process
GO:0018212	0.0444346299117665	1.75740415283473	13.1863602298276	19	46	peptidyl-tyrosine modification
GO:0010955	0.0464264838173769	2.02768952673094	8.31314014489133	13	29	negative regulation of protein processing
GO:0045861	0.0464264838173769	2.02768952673094	8.31314014489133	13	29	negative regulation of proteolysis
GO:0070613	0.0464264838173769	2.02768952673094	8.31314014489133	13	29	regulation of protein processing
GO:0032787	0.0466759446519262	1.58466714680368	19.2062203347489	26	67	monocarboxylic acid metabolic process
GO:0019751	0.0481209632442187	4.15429403202329	2.29328003997002	5	8	polyol metabolic process
GO:0030030	0.0481209632442187	4.15429403202329	2.29328003997002	5	8	cell projection organization
GO:0044092	0.0488330542915464	1.94120512445808	9.17312015988009	14	32	negative regulation of molecular function
GO:0043086	0.0488330542915464	1.94120512445808	9.17312015988009	14	32	negative regulation of catalytic activity
GO:1901362	0.0490232339586059	1.16070301653414	190.915563327504	210	666	organic cyclic compound biosynthetic process
